# Supplementary material for: Transcriptomics and starch biosynthesis analysis in leaves and developing seeds of mung bean provide a basis for genetic engineering of starch composition and seed quality
Source: Front Plant Sci. 2024 May 1;15:1332150. doi: 10.3389/fpls.2024.1332150 (PMC11094274; doi:10.3389/fpls.2024.1332150)
Supplement: Supplementary Data Sheet 1 — Common up- and down- regulated DEGs in all 3 stages of mung bean seed development. [file DataSheet_1.xlsx]

## Sheet: Up-regulation in seed
Names	total	elements	Description
S2 vs Lf S3 vs Lf S4 vs Lf	1843	LOC106769441	protein SMAX1-LIKE 4-like
		LOC106768734	L-ascorbate oxidase homolog
		LOC106761407	uncharacterized LOC106761407
		LOC106770017	pectinesterase inhibitor 1
		LOC106759459	protein transport protein Sec61 subunit beta
		LOC106767922	probable caffeoyl-CoA O-methyltransferase At4g26220
		LOC106773871	uncharacterized LOC106773871
		LOC106776490	BTB/POZ domain-containing protein At5g66560
		LOC106768013	BAG family molecular chaperone regulator 1
		LOC106767282	uncharacterized LOC106767282%2C transcript variant X1
		LOC106763681	3-ketoacyl-CoA synthase 20
		LOC106760492	uncharacterized LOC106760492
		LOC106767240	rop guanine nucleotide exchange factor 14%2C transcript variant X3
		LOC106777854	LYR motif-containing protein At3g19508
		LOC106762199	vignain
		LOC106780767	protein POOR HOMOLOGOUS SYNAPSIS 1
		LOC106767406	transmembrane protein 258
		LOC106769979	NADH dehydrogenase (ubiquinone) complex I%2C assembly factor 6%2C transcript variant X1
		LOC106758591	gibberellin-regulated protein 4%2C transcript variant X1
		LOC106765349	protodermal factor 1
		LOC106774266	acyl-protein thioesterase 1 homolog 1
		LOC106779041	probable 2-oxoglutarate-dependent dioxygenase At5g05600
		LOC106759195	NADH dehydrogenase [ubiquinone] 1 alpha subcomplex subunit 2
		LOC106779147	uncharacterized LOC106779147%2C transcript variant X2
		LOC106763616	WAT1-related protein At4g08290
		LOC106753574	uncharacterized LOC106753574
		LOC106777179	zinc-finger homeodomain protein 2
		LOC106757434	60S ribosomal protein L37-3
		LOC106767004	uncharacterized LOC106767004
		LOC106762585	flowering-promoting factor 1
		LOC106779657	protodermal factor 1-like%2C transcript variant X2
		LOC106767592	60S ribosomal protein L39
		LOC106777584	probable ran guanine nucleotide release factor%2C transcript variant X1
		LOC106765644	uncharacterized LOC106765644
		LOC106766265	uncharacterized LOC106766265
		LOC106760062	protein LAZ1 homolog 2%2C transcript variant X6
		LOC106773923	uncharacterized LOC106773923
		LOC106764369	LOB domain-containing protein 13%2C transcript variant X2
		LOC106778564	probable terpene synthase 2
		LOC106778276	cysteine proteinase inhibitor B
		LOC106775433	protein ROOT PRIMORDIUM DEFECTIVE 1%2C transcript variant X4
		LOC106766749	ubiquitin-conjugating enzyme E2-17 kDa
		LOC106752999	LOB domain-containing protein 18
		LOC106779658	major pollen allergen Ole e 10%2C transcript variant X1
		LOC106756964	ABC transporter C family member 14
		LOC106774555	protein PMR5-like%2C transcript variant X3
		LOC106778815	bidirectional sugar transporter SWEET1
		LOC106768363	non-specific phospholipase C2
		LOC106754251	non-symbiotic hemoglobin 1
		LOC106759084	uncharacterized LOC106759084%2C transcript variant X1
		LOC106772543	putative G3BP-like protein%2C transcript variant X1
		LOC106767841	uncharacterized LOC106767841
		LOC106755125	osmotin-like protein
		LOC106771480	amino-acid permease BAT1 homolog
		LOC106777013	homeobox-leucine zipper protein MERISTEM L1%2C transcript variant X2
		LOC106752483	uncharacterized LOC106752483
		LOC106758921	cytochrome b5
		LOC106764318	protein IQ-DOMAIN 1%2C transcript variant X3
		LOC106771028	probable 60S ribosomal protein L14
		LOC111241779	glycine-rich cell wall structural protein-like
		LOC106757375	protein ABSCISIC ACID-INSENSITIVE 5%2C transcript variant X2
		LOC106757206	stachyose synthase
		LOC106772434	probable E3 ubiquitin-protein ligase RHC1A
		LOC106764596	uncharacterized LOC106764596
		LOC106760178	alpha-ketoglutarate-dependent dioxygenase AlkB homolog
		LOC106765636	uncharacterized LOC106765636
		LOC106765124	alcohol dehydrogenase 1
		LOC106771158	transcription factor DIVARICATA
		LOC106764127	protein transport protein Sec61 subunit gamma%2C transcript variant X1
		LOC106775271	acyl carrier protein 3%2C mitochondrial%2C transcript variant X2
		LOC106759067	metallothionein-like protein 4B
		LOC106774587	protein C2-DOMAIN ABA-RELATED 11%2C transcript variant X3
		LOC106771326	uncharacterized LOC106771326%2C transcript variant X3
		LOC106753848	cystinosin homolog%2C transcript variant X1
		LOC106755579	probable inactive serine/threonine-protein kinase bub1
		LOC106760826	adenine phosphoribosyltransferase 5
		LOC106768006	uncharacterized LOC106768006%2C transcript variant X1
		LOC106761070	uncharacterized LOC106761070
		LOC106764417	MFP1 attachment factor 1%2C transcript variant X2
		LOC106776644	vicilin-like seed storage protein At2g18540
		LOC106757644	ribonucleoside-diphosphate reductase small chain
		LOC106763132	uncharacterized LOC106763132%2C transcript variant X1
		LOC106758852	60S ribosomal protein L37-3
		LOC106771142	probable 60S ribosomal protein L14
		LOC106771130	AT-hook motif nuclear-localized protein 1
		LOC106777066	cell division cycle-associated 7-like protein%2C transcript variant X3
		LOC106769099	peroxisomal (S)-2-hydroxy-acid oxidase GLO1%2C transcript variant X5
		LOC106775316	uncharacterized LOC106775316
		LOC106764817	protein SPIRAL1-like 2
		LOC106776296	growth-regulating factor 5
		LOC106757978	pectinesterase
		LOC106762125	sister chromatid cohesion 1 protein 3%2C transcript variant X1
		LOC106763047	WEB family protein At2g40480-like%2C transcript variant X1
		LOC106761209	60S ribosomal protein L12
		LOC106754911	macrophage migration inhibitory factor homolog%2C transcript variant X2
		LOC106759932	transcriptional regulator ATRX%2C transcript variant X3
		LOC106778329	transcription factor MYB4
		LOC106770838	heat shock factor-binding protein 1%2C transcript variant X1
		LOC106764404	50S ribosomal protein L18%2C transcript variant X3
		LOC106771251	40S ribosomal protein S29
		LOC106759635	cell division cycle protein 48 homolog
		LOC106753863	plant cysteine oxidase 2
		LOC106757252	uncharacterized LOC106757252
		LOC106757131	uncharacterized protein At3g28850
		LOC106767811	probable myosin-binding protein 6
		LOC106768612	cell wall / vacuolar inhibitor of fructosidase 2
		LOC106767060	60S ribosomal protein L27
		LOC106772909	uncharacterized LOC106772909
		LOC106777239	upstream activation factor subunit UAF30
		LOC106767121	HVA22-like protein a
		LOC106754767	60S ribosomal protein L44
		LOC106759053	uncharacterized LOC106759053%2C transcript variant X3
		LOC106766196	putative pentatricopeptide repeat-containing protein At5g52630
		LOC106760225	60S acidic ribosomal protein P1-3-like
		LOC106754243	zinc finger CCCH domain-containing protein 2
		LOC106770960	probable leucine-rich repeat receptor-like protein kinase At1g35710
		LOC106761957	galactinol--sucrose galactosyltransferase
		LOC106754586	FT-interacting protein 1%2C transcript variant X2
		LOC106775557	putative lipid-transfer protein DIR1
		LOC106759002	non-specific lipid-transfer protein 1-like
		LOC106761667	transcription factor HEC1-like%2C transcript variant X1
		LOC106752961	CTP synthase%2C transcript variant X4
		LOC106753426	UPF0503 protein At3g09070%2C chloroplastic
		LOC106774571	uncharacterized LOC106774571
		LOC106763109	ACT domain-containing protein ACR3%2C transcript variant X1
		LOC106765040	probable receptor-like protein kinase At2g42960%2C transcript variant X1
		LOC106761777	uncharacterized LOC106761777
		LOC106761124	40S ribosomal protein S21
		LOC106761381	uncharacterized LOC106761381
		LOC106764688	uncharacterized LOC106764688
		LOC106757533	myosin heavy chain IB-like
		LOC106777431	putative RING-H2 finger protein ATL21B
		LOC106758788	subtilisin-like protease Glyma18g48580
		LOC106764770	TMV resistance protein N-like
		LOC106758718	60S ribosomal protein L30
		LOC106753459	probable sugar phosphate/phosphate translocator At3g11320
		LOC106779729	RNA polymerase II transcriptional coactivator KIWI
		LOC111242295	high mobility group B protein 10-like%2C transcript variant X1
		LOC106776516	7-deoxyloganetic acid glucosyltransferase%2C transcript variant X2
		LOC106763239	TMV resistance protein N-like
		LOC106773938	uncharacterized LOC106773938
		LOC106767645	E3 ubiquitin-protein ligase RHA1B
		LOC106777437	NDR1/HIN1-like protein 12
		LOC106758728	uncharacterized LOC106758728
		LOC111240584	uncharacterized LOC111240584
		LOC106775013	protein DOG1-like 4
		LOC106761589	uncharacterized LOC106761589%2C transcript variant X2
		LOC106773097	germin-like protein 1
		LOC106756708	bifunctional protein FolD 2
		LOC106765502	uncharacterized LOC106765502
		LOC106767116	LRR receptor-like serine/threonine-protein kinase FEI 1
		LOC106757392	probable pectinesterase 15%2C transcript variant X1
		LOC106760919	F-box/LRR-repeat protein 14
		LOC106757297	uncharacterized LOC106757297
		LOC106775337	desiccation-related protein PCC13-62
		LOC106777753	putative transferase At4g12130%2C mitochondrial%2C transcript variant X1
		LOC106761714	oleosin 1
		LOC106758419	theobromine synthase 2-like
		LOC106767529	protein BREVIS RADIX%2C transcript variant X2
		LOC106762732	E3 ubiquitin-protein ligase ATL31
		LOC106775523	40S ribosomal protein S15a-1
		LOC106771926	uncharacterized LOC106771926
		LOC106767805	uncharacterized LOC106767805
		LOC106754719	defensin-like protein 1
		LOC106771438	replication protein A 14 kDa subunit B
		LOC106765650	60S ribosomal protein L15-1
		LOC106775606	nitronate monooxygenase
		LOC106768422	14 kDa proline-rich protein DC2.15
		LOC106759848	copper methylamine oxidase%2C transcript variant X2
		LOC106759094	uncharacterized LOC106759094%2C transcript variant X2
		LOC106765425	40S ribosomal protein S27-2
		LOC106777368	GATA transcription factor 18
		LOC106769094	glutamate receptor 3.6-like%2C transcript variant X2
		LOC106760672	calcium-binding protein PBP1-like
		LOC106769722	uncharacterized LOC106769722%2C transcript variant X2
		LOC106778879	alcohol dehydrogenase 1
		LOC106761300	homeobox protein ATH1%2C transcript variant X2
		LOC106766868	60S ribosomal protein L35a-3%2C transcript variant X1
		LOC106773797	28S ribosomal protein S33%2C mitochondrial
		LOC106766809	heavy metal-associated isoprenylated plant protein 7
		LOC106754697	UDP-glycosyltransferase 74B1
		LOC106761208	tRNA (guanine-N(7)-)-methyltransferase
		LOC106771598	protein ABSCISIC ACID-INSENSITIVE 5%2C transcript variant X3
		LOC106773812	classical arabinogalactan protein 1-like
		LOC106771649	albumin-2-like
		LOC106758756	LOB domain-containing protein 41
		LOC106758859	30S ribosomal protein S17%2C transcript variant X1
		LOC106766535	uncharacterized protein DDB_G0271670
		LOC106777080	isoflavone reductase-like protein
		LOC106778836	2-oxoisovalerate dehydrogenase subunit alpha 2%2C mitochondrial
		LOC111241469	uncharacterized LOC111241469
		LOC106775129	transcription factor bHLH94
		LOC106764265	plant cysteine oxidase 2
		LOC106779919	AP-1 complex subunit gamma-2%2C transcript variant X1
		LOC106767938	bidirectional sugar transporter SWEET5%2C transcript variant X1
		LOC106769803	F-box/kelch-repeat protein At1g22040%2C transcript variant X2
		LOC106769970	protein SMAX1-LIKE 3
		LOC106770347	piriformospora indica-insensitive protein 2
		LOC106754813	uncharacterized protein At5g65660
		LOC106758944	stress-response A/B barrel domain-containing protein At5g22580
		LOC106769253	18.5 kDa class I heat shock protein
		LOC106776638	cytochrome P450 CYP736A12
		LOC106763769	precursor of CEP5-like
		LOC106766474	probable glycosyltransferase At5g20260
		LOC106766226	uncharacterized protein At3g50808
		LOC106763060	histidine kinase 5
		LOC106767085	40S ribosomal protein S11
		LOC106756018	50S ribosomal protein L23-like
		LOC106759531	monocopper oxidase-like protein SKU5
		LOC106769393	L-ascorbate oxidase homolog
		LOC106768630	40S ribosomal protein S13
		LOC106764474	uncharacterized LOC106764474
		LOC106755913	ninja-family protein 2%2C transcript variant X2
		LOC106757794	uncharacterized LOC106757794%2C transcript variant X4
		LOC106764513	40S ribosomal protein S16
		LOC106762800	protein HOTHEAD
		LOC106758732	60S ribosomal protein L35
		LOC106754969	protein ALTERED XYLOGLUCAN 4-like
		LOC106768488	uncharacterized LOC106768488%2C transcript variant X4
		LOC106768269	probable mitochondrial adenine nucleotide transporter BTL3
		LOC106771226	probable prefoldin subunit 4
		LOC106776174	uncharacterized LOC106776174%2C transcript variant X2
		LOC106780454	mitochondrial import receptor subunit TOM20
		LOC106773581	pathogenesis-related protein 2-like
		LOC106758762	60S ribosomal protein L34
		LOC106767328	CASP-like protein 1D1
		LOC106754156	GDSL esterase/lipase LTL1-like%2C transcript variant X1
		LOC106759729	probable sulfate transporter 3.4
		LOC106759075	vesicle transport v-SNARE 11%2C transcript variant X1
		LOC106765584	homeobox-leucine zipper protein HDG11-like%2C transcript variant X2
		LOC106756816	myosin-binding protein 7
		LOC106773866	DNA replication complex GINS protein SLD5
		LOC106766251	protein DETOXIFICATION 49-like
		LOC106757435	RING-H2 finger protein ATL5-like
		LOC106757525	protein EARLY FLOWERING 4
		LOC106770901	glucan endo-1%2C3-beta-glucosidase 11
		LOC106753382	uncharacterized LOC106753382
		LOC106766629	proline dehydrogenase 2%2C mitochondrial%2C transcript variant X1
		LOC106775081	40S ribosomal protein S24-1
		LOC106755294	dentin sialophosphoprotein
		LOC106758866	signal recognition particle 9 kDa protein%2C transcript variant X1
		LOC106774913	vitellogenin-A2-like
		LOC106765726	succinate dehydrogenase subunit 6%2C mitochondrial
		LOC106754551	calcium/calmodulin-regulated receptor-like kinase 1%2C transcript variant X3
		LOC106772488	subtilisin-like protease SBT1.3
		LOC106752539	uncharacterized LOC106752539%2C transcript variant X3
		LOC106775556	cyclic dof factor 4%2C transcript variant X2
		LOC106776852	uncharacterized LOC106776852
		LOC106767872	uncharacterized LOC106767872
		LOC106759966	homeobox-leucine zipper protein GLABRA 2
		LOC106765170	cysteine proteinase inhibitor 6
		LOC106780554	uncharacterized LOC106780554
		LOC106779253	albumin-1-like
		LOC106763806	ethylene-responsive transcription factor ERF110
		LOC106770367	uncharacterized LOC106770367%2C transcript variant X2
		LOC106757376	stachyose synthase-like
		LOC106755902	uncharacterized LOC106755902
		LOC106777329	DNA-directed RNA polymerase subunit 10-like protein
		LOC111241403	uncharacterized LOC111241403
		LOC106757285	protein kinase PINOID 2-like
		LOC106776584	probable serine/threonine-protein kinase At1g54610
		LOC106771248	zinc finger protein 593
		LOC106777335	peptide methionine sulfoxide reductase MsrB%2C transcript variant X2
		LOC106773525	tobamovirus multiplication protein 1%2C transcript variant X3
		LOC106758605	glutaredoxin
		LOC106768341	protein phosphatase 2C 29
		LOC106761612	dolichyl-diphosphooligosaccharide--protein glycosyltransferase subunit 4A
		LOC106760295	hydroxyacylglutathione hydrolase cytoplasmic-like
		LOC106765695	uncharacterized LOC106765695%2C transcript variant X4
		LOC106755756	uncharacterized LOC106755756
		LOC106767599	mitochondrial import receptor subunit TOM7-1-like
		LOC106758663	DNA-directed RNA polymerase I subunit RPA12-like%2C transcript variant X2
		LOC106776597	uncharacterized LOC106776597
		LOC106771102	multifunctional methyltransferase subunit TRM112-like protein At1g22270
		LOC106779709	NADH dehydrogenase [ubiquinone] iron-sulfur protein 6%2C mitochondrial
		LOC106771346	nitrate regulatory gene2 protein%2C transcript variant X1
		LOC106767840	RING-H2 finger protein ATL52%2C transcript variant X3
		LOC106767834	spermidine hydroxycinnamoyl transferase-like
		LOC106771288	bZIP transcription factor TGA10%2C transcript variant X3
		LOC106761635	uncharacterized LOC106761635
		LOC106766667	uncharacterized LOC106766667
		LOC106773888	WRKY transcription factor 22
		LOC106759110	glutaredoxin-C1-like
		LOC106758386	uncharacterized LOC106758386%2C transcript variant X1
		LOC106775571	uncharacterized LOC106775571
		LOC106767475	gastric triacylglycerol lipase%2C transcript variant X1
		LOC106767659	pentatricopeptide repeat-containing protein At1g55890%2C mitochondrial-like
		LOC106760478	dehydration-responsive element-binding protein 2D
		LOC106769498	3-hydroxy-3-methylglutaryl-coenzyme A reductase 1
		LOC106767560	protein TPX2%2C transcript variant X6
		LOC106766916	cytochrome c oxidase subunit 6a%2C mitochondrial
		LOC106764089	peamaclein
		LOC106775330	uncharacterized LOC106775330
		LOC106760879	60S ribosomal protein L18a
		LOC106755793	pentatricopeptide repeat-containing protein At1g07740%2C mitochondrial
		LOC106769601	F-box/kelch-repeat protein At3g23880%2C transcript variant X2
		LOC106764308	scarecrow-like protein 26
		LOC106754077	cytochrome b5%2C transcript variant X2
		LOC106780104	major pollen allergen Ole e 1
		LOC106752929	beta-conglycinin%2C beta chain-like
		LOC106779009	uncharacterized protein At4g28440%2C transcript variant X2
		LOC106777414	uncharacterized LOC106777414%2C transcript variant X1
		LOC106777488	protein DOWNY MILDEW RESISTANCE 6-like
		LOC106757270	probable protein kinase At2g41970
		LOC106779436	uncharacterized LOC106779436%2C transcript variant X4
		LOC106771522	uncharacterized isomerase BH0283%2C transcript variant X4
		LOC106757929	probable galactinol--sucrose galactosyltransferase 2%2C transcript variant X3
		LOC106767668	snakin-2
		LOC106775060	glutamate decarboxylase-like
		LOC106766428	transcriptional corepressor LEUNIG
		LOC106777361	uncharacterized LOC106777361
		LOC106780542	UPF0503 protein At3g09070%2C chloroplastic-like
		LOC106757267	probable small nuclear ribonucleoprotein G
		LOC106754238	40S ribosomal protein S28
		LOC106773721	uncharacterized LOC106773721
		LOC106755645	lanC-like protein GCL1
		LOC106754596	uncharacterized LOC106754596
		LOC106774265	putative cytochrome c oxidase subunit 5b-like
		LOC106778118	protein DOG1-like 4
		LOC106772762	probable galacturonosyltransferase 6%2C transcript variant X1
		LOC106777266	uncharacterized LOC106777266
		LOC106761135	uncharacterized LOC106761135%2C transcript variant X2
		LOC106762985	uncharacterized LOC106762985
		LOC106768521	S-type anion channel SLAH4
		LOC106761680	uncharacterized LOC106761680
		LOC106778410	small ubiquitin-related modifier 1
		LOC106779155	putative beta-glucosidase 41%2C transcript variant X3
		LOC106778032	beta-fructofuranosidase%2C soluble isoenzyme I
		LOC106755476	uncharacterized LOC106755476
		LOC106767810	uncharacterized LOC106767810
		LOC106777384	uncharacterized LOC106777384
		LOC106765137	uncharacterized LOC106765137
		LOC106761590	uncharacterized LOC106761590
		LOC106755856	AP2-like ethylene-responsive transcription factor PLT2%2C transcript variant X1
		LOC106772482	guanine deaminase%2C transcript variant X1
		LOC106771313	ras-related protein RABC2a%2C transcript variant X1
		LOC106779639	B3 domain-containing protein At4g01580
		LOC106762891	protein EARLY RESPONSIVE TO DEHYDRATION 15%2C transcript variant X4
		LOC106778534	formin-like protein 5%2C transcript variant X1
		LOC111242348	uncharacterized LOC111242348%2C transcript variant X1
		LOC106764445	calcium uniporter protein 4%2C mitochondrial
		LOC106761408	uncharacterized LOC106761408
		LOC106775003	zinc-finger homeodomain protein 5-like
		LOC106767117	uncharacterized LOC106767117%2C transcript variant X2
		LOC106757170	NAC domain-containing protein 100
		LOC106761374	bZIP transcription factor 44-like
		LOC106767194	pentatricopeptide repeat-containing protein At1g74630
		LOC106768783	formin-like protein 2
		LOC106761738	E3 ubiquitin-protein ligase ATL4-like
		LOC106767791	ras-related protein RHN1%2C transcript variant X1
		LOC106764335	probable O-methyltransferase 3
		LOC106773870	mitochondrial intermembrane space import and assembly protein 40 homolog
		LOC106755584	probable terpene synthase 2%2C transcript variant X1
		LOC106767363	nuclear transcription factor Y subunit B-1-like
		LOC106776643	UDP-glycosyltransferase 72E2
		LOC106755728	uncharacterized LOC106755728
		LOC106756627	lanC-like protein GCL2%2C transcript variant X2
		LOC106775232	uncharacterized protein HI_0077
		LOC106778459	60S ribosomal protein L38%2C transcript variant X2
		LOC106762824	E3 ubiquitin-protein ligase SINAT3%2C transcript variant X4
		LOC106766060	putative pentatricopeptide repeat-containing protein At5g40405
		LOC106773874	uncharacterized LOC106773874
		LOC106775858	peptidyl-prolyl cis-trans isomerase FKBP12
		LOC106767521	uncharacterized LOC106767521%2C transcript variant X3
		LOC106771131	40S ribosomal protein S24-1
		LOC106775492	basic 7S globulin 2-like
		LOC106767094	DNA-directed RNA polymerases II%2C IV and V subunit 12
		LOC106761456	60S ribosomal protein L39
		LOC106764424	protein RESPONSE TO LOW SULFUR 3-like
		LOC106764403	heat stress transcription factor B-4b
		LOC106776664	phosphatidylinositol/phosphatidylcholine transfer protein SFH10-like%2C transcript variant X2
		LOC106758573	transcription factor TGA9%2C transcript variant X3
		LOC106769269	sugar carrier protein C
		LOC106763282	non-specific lipid-transfer protein A-like
		LOC106773890	probable pectinesterase/pectinesterase inhibitor 36
		LOC106757514	uncharacterized LOC106757514
		LOC106761882	nudix hydrolase 3
		LOC106757246	dnaJ homolog subfamily B member 6
		LOC106758897	plant cysteine oxidase 2%2C transcript variant X1
		LOC106764074	uncharacterized LOC106764074
		LOC106771043	uncharacterized LOC106771043%2C transcript variant X1
		LOC106772618	BTB/POZ domain-containing protein NPY2%2C transcript variant X2
		LOC106763898	17.5 kDa class I heat shock protein-like
		LOC106755326	uncharacterized LOC106755326
		LOC106771607	uncharacterized LOC106771607
		LOC106762414	uncharacterized LOC106762414
		LOC106753310	uncharacterized LOC106753310
		LOC106776497	uncharacterized LOC106776497
		LOC106755986	uncharacterized LOC106755986
		LOC106771014	uncharacterized LOC106771014
		LOC106769804	formin-like protein 11
		LOC106764004	uncharacterized LOC106764004%2C transcript variant X2
		LOC106763131	uncharacterized protein At1g04910%2C transcript variant X3
		LOC106778890	probable trehalose-phosphate phosphatase C
		LOC106775374	uncharacterized LOC106775374
		LOC106757338	peptidyl-prolyl cis-trans isomerase FKBP20-1
		LOC106770565	uncharacterized LOC106770565
		LOC106766800	40S ribosomal protein S9-2
		LOC111241306	nucleobase-ascorbate transporter 4-like
		LOC106770989	GRF1-interacting factor 1
		LOC106775784	ubiquitin-60S ribosomal protein L40
		LOC106770999	protein ALP1-like%2C transcript variant X1
		LOC106758953	protein SCO1 homolog 1%2C mitochondrial
		LOC106756834	uncharacterized LOC106756834
		LOC106780019	cyclin-D1-1%2C transcript variant X2
		LOC106764662	transcription factor bHLH71
		LOC106761565	uncharacterized LOC106761565
		LOC106770913	glycolipid transfer protein 1%2C transcript variant X2
		LOC106778266	glycine-rich RNA-binding protein 4%2C mitochondrial%2C transcript variant X2
		LOC111242357	uncharacterized LOC111242357
		LOC106771710	exocyst complex component EXO84B-like%2C transcript variant X3
		LOC111240685	uncharacterized LOC111240685
		LOC106764077	mitochondrial import inner membrane translocase subunit TIM10%2C transcript variant X2
		LOC106753820	protein SRC2 homolog
		LOC106769860	uncharacterized LOC106769860
		LOC106762545	cysteine protease XCP2
		LOC106776303	probable indole-3-acetic acid-amido synthetase GH3.1
		LOC106778078	uncharacterized LOC106778078
		LOC106771796	UPF0098 protein CPn_0877/CP_0992/CPj0877/CpB0906-like
		LOC106770615	transcription factor MYB8
		LOC106754718	NAC domain-containing protein 104
		LOC106766767	40S ribosomal protein S6-like
		LOC106763988	sugar transporter ERD6-like 6
		LOC106753978	organic cation/carnitine transporter 4
		LOC106763813	peroxidase P7
		LOC106767511	mitochondrial import receptor subunit TOM5 homolog
		LOC106773918	beta-amyrin 24-hydroxylase-like
		LOC106771247	sucrose-binding protein-like
		LOC106767383	basic endochitinase%2C transcript variant X3
		LOC106768646	CHD3-type chromatin-remodeling factor PICKLE%2C transcript variant X2
		LOC106753293	60S ribosomal protein L27a-3
		LOC106776596	uncharacterized LOC106776596
		LOC106761064	60S ribosomal protein L32-1-like
		LOC106766944	60S acidic ribosomal protein P3
		LOC106767821	uncharacterized LOC106767821
		LOC106767020	uncharacterized LOC106767020%2C transcript variant X2
		LOC106755796	mitochondrial import receptor subunit TOM6 homolog
		LOC106766392	uncharacterized LOC106766392
		LOC106776383	40S ribosomal protein S3a
		LOC106753393	receptor-like protein kinase 2
		LOC106764857	chorion class B protein L11
		LOC106764522	probable O-methyltransferase 3%2C transcript variant X1
		LOC106769785	protein SIEVE ELEMENT OCCLUSION B
		LOC106773942	uncharacterized LOC106773942
		LOC106775344	uncharacterized LOC106775344
		LOC106767534	uncharacterized LOC106767534
		LOC106757961	AT-hook motif nuclear-localized protein 15%2C transcript variant X5
		LOC106754155	60S ribosomal protein L7a-1%2C transcript variant X1
		LOC106773777	uncharacterized LOC106773777
		LOC106763736	mitochondrial substrate carrier family protein E-like
		LOC106756591	probable protein phosphatase 2C 39%2C transcript variant X1
		LOC106779941	long chain acyl-CoA synthetase 8-like
		LOC106757386	VAN3-binding protein
		LOC106753807	40S ribosomal protein S27-2
		LOC106755604	signal recognition particle 14 kDa protein
		LOC106767488	dynein light chain LC6%2C flagellar outer arm
		LOC106755099	bifunctional dihydrofolate reductase-thymidylate synthase%2C transcript variant X2
		LOC106770661	3-ketoacyl-CoA synthase 6-like
		LOC106770949	LRR receptor-like serine/threonine-protein kinase ERL1%2C transcript variant X2
		LOC106766260	aquaporin SIP1-1
		LOC106761400	auxin-responsive protein SAUR21
		LOC106763091	HMG-Y-related protein A-like
		LOC106753866	transcription factor MYB56
		LOC106771357	probable inactive patatin-like protein 9%2C transcript variant X2
		LOC106773646	vacuolar cation/proton exchanger 3
		LOC106770970	homeobox-leucine zipper protein HOX11
		LOC106775396	H/ACA ribonucleoprotein complex subunit 2-like protein
		LOC106775857	dolichyl-diphosphooligosaccharide--protein glycosyltransferase subunit 4A
		LOC106767973	putative serine/threonine-protein kinase%2C transcript variant X5
		LOC106756903	two-component response regulator ARR22-like
		LOC106770733	2-oxoglutarate dehydrogenase%2C mitochondrial
		LOC106763049	expansin-A13
		LOC106771183	protein LIGHT-DEPENDENT SHORT HYPOCOTYLS 4
		LOC106771004	60S ribosomal protein L7a-1
		LOC106769710	eukaryotic translation initiation factor
		LOC106762221	V-type proton ATPase subunit a2-like%2C transcript variant X2
		LOC106767639	60S ribosomal protein L29-1
		LOC106777056	endochitinase
		LOC106770761	pentatricopeptide repeat-containing protein At1g20230%2C transcript variant X3
		LOC106771407	pentatricopeptide repeat-containing protein At3g57430%2C chloroplastic-like
		LOC106775052	stem-specific protein TSJT1
		LOC106757334	sm-like protein LSM2
		LOC106759065	protein SODIUM POTASSIUM ROOT DEFECTIVE 3
		LOC106767737	zinc-finger homeodomain protein 8
		LOC106770953	60S acidic ribosomal protein P2-1
		LOC106765774	UDP-glucose flavonoid 3-O-glucosyltransferase 7-like
		LOC106770684	ATPase 11%2C plasma membrane-type
		LOC106769556	protein ABIL1
		LOC106775809	probable 3-hydroxyisobutyrate dehydrogenase%2C mitochondrial
		LOC106754061	uncharacterized LOC106754061
		LOC106764536	uncharacterized LOC106764536
		LOC106754825	small ubiquitin-related modifier 1
		LOC106755915	putative anthocyanidin reductase%2C transcript variant X2
		LOC106754917	aldose reductase%2C transcript variant X6
		LOC106771144	uncharacterized LOC106771144%2C transcript variant X1
		LOC106752800	WAT1-related protein At1g25270-like
		LOC106778327	glycinin G4
		LOC106772900	40S ribosomal protein SA
		LOC106778289	kinesin-like protein KIN-12B
		LOC106768109	uncharacterized LOC106768109
		LOC106757502	uncharacterized LOC106757502
		LOC106758705	40S ribosomal protein S20-2
		LOC106768890	xyloglucan endotransglucosylase/hydrolase protein 22
		LOC106777848	60S acidic ribosomal protein P0
		LOC106770965	long-chain-alcohol oxidase FAO1
		LOC106767010	uncharacterized LOC106767010
		LOC106763874	agamous-like MADS-box protein AGL5%2C transcript variant X4
		LOC106775628	GDSL esterase/lipase At4g16230-like
		LOC106757124	60S ribosomal protein L18
		LOC106771375	uncharacterized LOC106771375
		LOC106779225	spindle and kinetochore-associated protein 1 homolog%2C transcript variant X2
		LOC106759055	protein LATE FLOWERING
		LOC106775142	uncharacterized LOC106775142
		LOC106757089	40S ribosomal protein S9-2
		LOC106757201	60S ribosomal protein L21-2
		LOC106775565	uncharacterized LOC106775565
		LOC106776190	uncharacterized LOC106776190
		LOC106775452	sodium/hydrogen exchanger 4%2C transcript variant X1
		LOC106759004	seipin-1
		LOC106758811	DNA repair protein XRCC3 homolog
		LOC106779151	MADS-box transcription factor 1%2C transcript variant X4
		LOC106761741	protein MHF1 homolog
		LOC106771081	ATP-dependent DNA helicase Q-like 1
		LOC106755799	uncharacterized LOC106755799
		LOC106764330	transcription factor ALC%2C transcript variant X1
		LOC106766375	uncharacterized LOC106766375
		LOC111241237	uncharacterized LOC111241237
		LOC106780277	kelch repeat-containing protein At3g27220
		LOC106754226	60S acidic ribosomal protein P1-3-like
		LOC106761895	GTP-binding nuclear protein Ran-3
		LOC106754227	zinc finger protein MAGPIE
		LOC106764103	ethylene-responsive transcription factor TINY%2C transcript variant X1
		LOC106769363	probable RNA methyltransferase At5g51130
		LOC106766982	inositol-phosphate phosphatase
		LOC106758574	xyloglucan endotransglucosylase/hydrolase protein 2%2C transcript variant X1
		LOC106764095	serine/threonine-protein kinase PEPKR2
		LOC106765972	uncharacterized LOC106765972
		LOC106771153	ethylene-responsive transcription factor RAP2-3%2C transcript variant X1
		LOC106759360	acyl carrier protein 1%2C mitochondrial
		LOC106774892	LOB domain-containing protein 40
		LOC106757976	ABC transporter G family member 39%2C transcript variant X1
		LOC106764148	uncharacterized LOC106764148%2C transcript variant X2
		LOC106766768	eukaryotic translation initiation factor 5A-2
		LOC106763010	glucose-6-phosphate/phosphate translocator 1%2C chloroplastic
		LOC106755586	uncharacterized LOC106755586%2C transcript variant X1
		LOC106761179	protein disulfide-isomerase
		LOC106770764	piriformospora indica-insensitive protein 2
		LOC106763284	glycine-rich cell wall structural protein
		LOC111242019	uncharacterized LOC111242019%2C transcript variant X1
		LOC106760003	protein TAPETUM DETERMINANT 1%2C transcript variant X4
		LOC106771419	GEM-like protein 4
		LOC106768252	NAC domain-containing protein 86%2C transcript variant X1
		LOC106755594	MADS-box transcription factor 1%2C transcript variant X1
		LOC106760403	probable 2-oxoglutarate-dependent dioxygenase AOP1.2
		LOC106771009	40S ribosomal protein S15-4
		LOC106779010	uncharacterized protein At4g28440%2C transcript variant X2
		LOC106771400	putative uncharacterized protein DDB_G0287113
		LOC106764059	replication protein A 32 kDa subunit A%2C transcript variant X1
		LOC106775340	protein transport protein Sec61 subunit gamma
		LOC106765964	60S ribosomal protein L30
		LOC106774123	uncharacterized LOC106774123%2C transcript variant X3
		LOC106770573	E3 ubiquitin protein ligase DRIP2
		LOC106771612	protein NDR1-like
		LOC106774067	organic cation/carnitine transporter 1%2C transcript variant X1
		LOC106766850	NADP-dependent malic enzyme%2C transcript variant X3
		LOC106767101	14 kDa proline-rich protein DC2.15-like
		LOC106767849	alanine--glyoxylate aminotransferase 2 homolog 1%2C mitochondrial%2C transcript variant X2
		LOC106778358	7-deoxyloganetin glucosyltransferase-like
		LOC106755640	TIMELESS-interacting protein
		LOC111241774	non-specific lipid-transfer protein A-like
		LOC106777296	probable BOI-related E3 ubiquitin-protein ligase 2%2C transcript variant X2
		LOC106778783	MADS-box protein CMB1-like
		LOC106760842	nascent polypeptide-associated complex subunit beta
		LOC106776913	40S ribosomal protein S14
		LOC106777030	60S ribosomal protein L26-1
		LOC106778542	probable histone H2A.3
		LOC106767594	zinc finger CCCH domain-containing protein 39%2C transcript variant X2
		LOC106767780	nuclear transcription factor Y subunit B-3
		LOC106767569	40S ribosomal protein S30
		LOC106759064	pentatricopeptide repeat-containing protein At2g27610
		LOC106758931	uncharacterized isomerase BH0283
		LOC106757581	ABC transporter C family member 5%2C transcript variant X1
		LOC106760931	40S ribosomal protein S12
		LOC106760853	protein ENHANCED DISEASE RESISTANCE 2-like%2C transcript variant X2
		LOC111241772	non-specific lipid-transfer protein A-like
		LOC106767760	uncharacterized LOC106767760
		LOC106761754	late embryogenesis abundant protein 3
		LOC106775349	ethylene-responsive transcription factor 12
		LOC106773546	protein Brevis radix-like 2%2C transcript variant X2
		LOC106764016	uncharacterized LOC106764016
		LOC106775542	uncharacterized LOC106775542
		LOC106770687	transcription factor bHLH84
		LOC106754457	indole-3-acetic acid-amido synthetase GH3.6
		LOC106763292	uncharacterized LOC106763292
		LOC106777451	uncharacterized LOC106777451
		LOC106771679	late embryogenesis abundant protein D-34%2C transcript variant X1
		LOC106771087	aldehyde dehydrogenase family 2 member B7%2C mitochondrial-like%2C transcript variant X5
		LOC106758163	probable glucan endo-1%2C3-beta-glucosidase A6
		LOC111242618	RING-H2 finger protein ATL47-like
		LOC106765548	potassium channel AKT1
		LOC106766166	silicon efflux transporter LSI3
		LOC106755737	UPF0496 protein At4g34320
		LOC106775262	40S ribosomal protein S7
		LOC106775529	uncharacterized LOC106775529
		LOC106766296	36.4 kDa proline-rich protein
		LOC106777357	thioredoxin H2
		LOC106754372	homeobox-leucine zipper protein MERISTEM L1%2C transcript variant X2
		LOC106772730	uncharacterized LOC106772730%2C transcript variant X3
		LOC106755775	uncharacterized LOC106755775
		LOC106757363	hydrophobic protein RCI2A
		LOC106767138	40S ribosomal protein S15a-like
		LOC106770172	uncharacterized protein At4g19900
		LOC106753799	cyclic dof factor 2%2C transcript variant X1
		LOC106761542	GATA transcription factor 12
		LOC106780716	beta-galactosidase 10
		LOC106763858	probable trehalose-phosphate phosphatase C%2C transcript variant X2
		LOC106758889	uncharacterized LOC106758889
		LOC106762428	beta-galactosidase 5%2C transcript variant X3
		LOC106754569	uncharacterized LOC106754569
		LOC106779732	uncharacterized LOC106779732
		LOC106761603	uncharacterized LOC106761603
		LOC106764453	transcription factor MYB44-like
		LOC106760098	E3 ubiquitin-protein ligase RMA3-like
		LOC106774650	homeobox-leucine zipper protein HAT7-like
		LOC106767228	60S acidic ribosomal protein P0-like
		LOC106775255	60S ribosomal protein L44
		LOC106771450	origin of replication complex subunit 4%2C transcript variant X2
		LOC106760815	protein EXORDIUM
		LOC106767963	beta-amyrin 28-oxidase
		LOC106771295	uncharacterized protein At2g27730%2C mitochondrial
		LOC106753727	BTB/POZ and MATH domain-containing protein 4-like
		LOC106778499	seed biotin-containing protein SBP65
		LOC106755374	probable L-type lectin-domain containing receptor kinase VII.2%2C transcript variant X1
		LOC106777009	uncharacterized LOC106777009
		LOC106761615	glucan endo-1%2C3-beta-glucosidase
		LOC106754630	choline transporter protein 1%2C transcript variant X1
		LOC106758346	B3 domain-containing transcription factor FUS3-like
		LOC106780360	protein IQ-DOMAIN 1%2C transcript variant X2
		LOC106765956	probable polyamine transporter At1g31830
		LOC106780193	beta-conglycinin%2C beta chain-like
		LOC106753551	MLP-like protein 43
		LOC106761091	RING-box protein 1a
		LOC106767498	40S ribosomal protein S15a-5%2C transcript variant X2
		LOC106769497	profilin-1-like
		LOC106766910	40S ribosomal protein S15-4
		LOC106754932	uncharacterized LOC106754932
		LOC106753404	protein SPIRAL1-like 1
		LOC106775974	abscisic acid receptor PYL12-like%2C transcript variant X2
		LOC106767785	BAG family molecular chaperone regulator 2
		LOC106775359	peroxisomal membrane protein PMP22
		LOC106757482	transcription factor ILI6
		LOC106773243	protein PIN-LIKES 3-like
		LOC111242775	probable E3 ubiquitin-protein ligase ATL45
		LOC106771052	60S ribosomal protein L35
		LOC106766887	60S ribosomal protein L34
		LOC106757164	ubiquitin-60S ribosomal protein L40
		LOC106771201	coumaroyl-CoA:anthocyanidin 3-O-glucoside-6''-O-coumaroyltransferase 1%2C transcript variant X3
		LOC106778269	3'-hydroxy-N-methyl-(S)-coclaurine 4'-O-methyltransferase 2
		LOC106762606	L-ascorbate oxidase homolog
		LOC106755024	programmed cell death protein 2-like%2C transcript variant X1
		LOC106764394	CHD3-type chromatin-remodeling factor PICKLE
		LOC106757732	ethylene response sensor 1%2C transcript variant X2
		LOC106766436	uncharacterized LOC106766436%2C transcript variant X2
		LOC106767370	60S ribosomal protein L37a
		LOC106757815	WUSCHEL-related homeobox 11%2C transcript variant X3
		LOC106760770	seed linoleate 9S-lipoxygenase-2
		LOC106780007	thaumatin-like protein
		LOC106753865	tropinone reductase
		LOC106757356	40S ribosomal protein S28-like
		LOC106764289	transmembrane 9 superfamily member 2
		LOC106761465	heat shock factor-binding protein 1
		LOC106755977	uncharacterized LOC106755977
		LOC106769307	uncharacterized LOC106769307%2C transcript variant X1
		LOC106753078	cyclin-U2-1
		LOC106780302	uncharacterized LOC106780302
		LOC106766828	uncharacterized LOC106766828
		LOC106772216	probable aquaporin TIP-type alpha
		LOC106777184	uncharacterized LOC106777184
		LOC106771114	60S ribosomal protein L22-2
		LOC106779029	pentatricopeptide repeat-containing protein At4g33990
		LOC106755874	uncharacterized LOC106755874
		LOC106777345	seven transmembrane protein 1%2C transcript variant X2
		LOC106768289	sucrose synthase
		LOC106771449	ethylene-responsive transcription factor ERF110%2C transcript variant X5
		LOC106763593	annexin D5
		LOC111242243	uncharacterized LOC111242243
		LOC106779575	AP2-like ethylene-responsive transcription factor BBM1
		LOC106769064	heavy metal-associated isoprenylated plant protein 26
		LOC106759708	rRNA-processing protein UTP23 homolog%2C transcript variant X1
		LOC106777139	heat shock 70 kDa protein 8
		LOC106760758	uncharacterized LOC106760758
		LOC106775228	60S ribosomal protein L22-2
		LOC106773606	axial regulator YABBY 1
		LOC106767518	uncharacterized LOC106767518
		LOC106759655	probable Xaa-Pro aminopeptidase P%2C transcript variant X1
		LOC106777913	putative cytochrome c oxidase subunit 6b-like
		LOC106757985	nuclear transcription factor Y subunit B-1
		LOC106755678	uncharacterized LOC106755678%2C transcript variant X13
		LOC106762767	polygalacturonase 1 beta-like protein 2
		LOC106754408	nuclear transcription factor Y subunit B-1%2C transcript variant X2
		LOC106778845	uncharacterized LOC106778845
		LOC106779291	vegetative cell wall protein gp1-like
		LOC106764161	dehydrin DHN3
		LOC106771211	histone-lysine N-methyltransferase ATXR4
		LOC106760801	branched-chain-amino-acid aminotransferase 2%2C chloroplastic%2C transcript variant X2
		LOC106756784	uncharacterized LOC106756784
		LOC106767161	protein IQ-DOMAIN 14%2C transcript variant X1
		LOC106771443	mitochondrial inner membrane protease subunit 2%2C transcript variant X2
		LOC106775562	uncharacterized GPI-anchored protein At5g19250
		LOC106765213	uncharacterized LOC106765213%2C transcript variant X1
		LOC106777283	mavicyanin
		LOC106768046	uncharacterized LOC106768046%2C transcript variant X2
		LOC106775341	cyclin-dependent protein kinase inhibitor SMR9
		LOC106761885	protein SRG1
		LOC106760865	putative dehydration-responsive element-binding protein 2H%2C transcript variant X4
		LOC106757125	uncharacterized LOC106757125%2C transcript variant X1
		LOC106767385	pentatricopeptide repeat-containing protein At1g55890%2C mitochondrial%2C transcript variant X2
		LOC106767589	uncharacterized LOC106767589
		LOC106767523	uncharacterized LOC106767523%2C transcript variant X1
		LOC106778026	SKP1-like protein 1B
		LOC106778480	fructokinase-2-like
		LOC106763298	transcription factor MYB1
		LOC106755605	nuclear transport factor 2
		LOC106762145	uncharacterized LOC106762145%2C transcript variant X7
		LOC106756642	hevamine-A-like
		LOC106776006	P-loop NTPase domain-containing protein LPA1 homolog 1%2C transcript variant X1
		LOC106760347	uncharacterized LOC106760347
		LOC106777038	60S ribosomal protein L27a-3
		LOC106764449	uncharacterized LOC106764449
		LOC106757372	protein CHROMOSOME TRANSMISSION FIDELITY 7%2C transcript variant X2
		LOC106771331	mitochondrial import receptor subunit TOM9-2
		LOC106775566	CASP-like protein 2B1
		LOC106760606	putative leucine-rich repeat receptor-like protein kinase At2g19210
		LOC106755956	uncharacterized LOC106755956
		LOC106763380	cation/H(+) antiporter 15%2C transcript variant X2
		LOC106758789	protein NRT1/ PTR FAMILY 7.3
		LOC106764015	bidirectional sugar transporter SWEET1
		LOC106767873	2%2C3-bisphosphoglycerate-dependent phosphoglycerate mutase
		LOC106758715	60S ribosomal protein L32-1
		LOC106770841	probable prefoldin subunit 5
		LOC106757113	40S ribosomal protein S20-2-like
		LOC106775039	serine carboxypeptidase-like 11%2C transcript variant X2
		LOC106767506	protein NtpR
		LOC106778908	uncharacterized LOC106778908
		LOC106776350	probable acyl-activating enzyme 1%2C peroxisomal
		LOC106761770	suppressor protein SRP40
		LOC106769310	uncharacterized LOC106769310
		LOC106764147	uncharacterized LOC106764147
		LOC106773741	GATA transcription factor 9
		LOC111241998	uncharacterized LOC111241998
		LOC106758940	50S ribosomal protein L33-like
		LOC106759026	uncharacterized LOC106759026
		LOC106760827	deSI-like protein At4g17486
		LOC106766013	uncharacterized LOC106766013%2C transcript variant X1
		LOC106776982	dolichyl-diphosphooligosaccharide--protein glycosyltransferase subunit DAD1
		LOC106776450	uncharacterized LOC106776450%2C transcript variant X2
		LOC106780424	60S ribosomal protein L8-3-like
		LOC106755157	AP2-like ethylene-responsive transcription factor AIL6%2C transcript variant X1
		LOC106771911	uncharacterized LOC106771911
		LOC106762202	subtilisin inhibitor 1
		LOC106754173	transcription factor PCL1%2C transcript variant X3
		LOC106773833	uncharacterized LOC106773833
		LOC106772359	auxin-responsive protein IAA16
		LOC106755791	uncharacterized LOC106755791
		LOC106761683	NAC domain-containing protein 76%2C transcript variant X2
		LOC106758912	uncharacterized LOC106758912%2C transcript variant X2
		LOC106766770	auxin efflux carrier component 2
		LOC106773879	eukaryotic translation initiation factor 2 subunit alpha homolog%2C transcript variant X1
		LOC106752557	probable terpene synthase 2%2C transcript variant X1
		LOC106760197	ethylene-responsive transcription factor RAP2-3
		LOC106754295	peroxidase P7-like
		LOC106773059	late embryogenesis abundant protein Dc3-like
		LOC106780388	primary amine oxidase 2
		LOC106767905	uncharacterized LOC106767905
		LOC111241638	uncharacterized LOC111241638
		LOC111241773	non-specific lipid-transfer protein A-like
		LOC106760230	60S ribosomal protein L29-1
		LOC106767624	uncharacterized LOC106767624%2C transcript variant X1
		LOC106776998	transcription factor bHLH93%2C transcript variant X1
		LOC106754955	NADH dehydrogenase [ubiquinone] 1 beta subcomplex subunit 2
		LOC106757218	cation/H(+) antiporter 20
		LOC106753730	uncharacterized LOC106753730%2C transcript variant X2
		LOC106776991	probable NADH dehydrogenase [ubiquinone] 1 alpha subcomplex subunit 12
		LOC106769819	late embryogenesis abundant protein At3g53040
		LOC106778478	probable peroxidase 26
		LOC106777275	uncharacterized LOC106777275%2C transcript variant X1
		LOC106778415	uncharacterized LOC106778415%2C transcript variant X2
		LOC106759046	E3 ubiquitin-protein ligase CHIP%2C transcript variant X1
		LOC106763242	protein DETOXIFICATION 41-like
		LOC106766703	NADH dehydrogenase [ubiquinone] 1 alpha subcomplex subunit 8-B-like
		LOC106755925	GDSL esterase/lipase At1g71250
		LOC106757975	peptidyl-prolyl cis-trans isomerase CYP18-2
		LOC106779971	protein TPR3-like%2C transcript variant X11
		LOC106770804	40S ribosomal protein S3-3
		LOC106754178	protein NUCLEAR FUSION DEFECTIVE 6%2C chloroplastic/mitochondrial%2C transcript variant X2
		LOC106762948	60S ribosomal protein L35a-1%2C transcript variant X2
		LOC106779369	gibberellin 20 oxidase 2
		LOC106770018	uncharacterized LOC106770018
		LOC106776712	uncharacterized LOC106776712%2C transcript variant X1
		LOC106758815	organelle RRM domain-containing protein 6%2C chloroplastic
		LOC106775352	60S ribosomal protein L38
		LOC106752478	uncharacterized LOC106752478
		LOC106773568	inositol oxygenase 1
		LOC106777605	plectin
		LOC106764323	uncharacterized LOC106764323%2C transcript variant X3
		LOC106770078	exocyst complex component SEC15B-like
		LOC106779614	leucine-rich repeat extensin-like protein 3
		LOC106760495	uncharacterized LOC106760495
		LOC106752535	60S ribosome subunit biogenesis protein NIP7 homolog%2C transcript variant X3
		LOC106778674	serine carboxypeptidase-like 18%2C transcript variant X3
		LOC106757515	uncharacterized LOC106757515
		LOC106752634	ATP synthase subunit epsilon%2C mitochondrial
		LOC106779603	cell number regulator 6
		LOC106775515	uncharacterized LOC106775515%2C transcript variant X2
		LOC106755891	uncharacterized LOC106755891%2C transcript variant X2
		LOC106753118	pentatricopeptide repeat-containing protein At1g03540
		LOC106779438	AT-hook motif nuclear-localized protein 22
		LOC106778365	copper transporter 6
		LOC106776894	probable transmembrane ascorbate ferrireductase 4
		LOC106772967	F-box/kelch-repeat protein SKIP4%2C transcript variant X2
		LOC106780777	probable membrane-associated kinase regulator 6%2C transcript variant X1
		LOC106775496	uncharacterized LOC106775496
		LOC106761796	late embryogenesis abundant protein
		LOC106761582	protein CUP-SHAPED COTYLEDON 2
		LOC106773654	non-specific phospholipase C4
		LOC106758300	ABSCISIC ACID-INSENSITIVE 5-like protein 1%2C transcript variant X2
		LOC106774664	uncharacterized LOC106774664%2C transcript variant X2
		LOC106759259	protein LONGIFOLIA 1
		LOC106778871	uncharacterized LOC106778871
		LOC111240529	histone H2AX
		LOC106780343	uncharacterized LOC106780343
		LOC106761393	CO(2)-response secreted protease
		LOC106755978	sufE-like protein 2%2C chloroplastic
		LOC106767787	uncharacterized LOC106767787
		LOC106755017	uncharacterized LOC106755017%2C transcript variant X1
		LOC106775645	uncharacterized LOC106775645
		LOC106766141	uncharacterized LOC106766141
		LOC106780192	beta-conglycinin%2C alpha' chain
		LOC106768017	protein PLANT CADMIUM RESISTANCE 3-like
		LOC106771650	oil body-associated protein 2B
		LOC106757742	cytochrome b-c1 complex subunit 9
		LOC106753550	MLP-like protein 28
		LOC106775976	protein DMP2
		LOC106770211	glycine-rich protein 23-like
		LOC106761732	uncharacterized LOC106761732
		LOC106767499	(DL)-glycerol-3-phosphatase 2-like
		LOC106775306	stem-specific protein TSJT1-like
		LOC106757137	DNA-binding protein S1FA
		LOC106779690	WAT1-related protein At5g40210
		LOC106763327	sulfated surface glycoprotein 185
		LOC106770092	agamous-like MADS-box protein AGL18%2C transcript variant X1
		LOC106771160	60S ribosomal protein L36-3
		LOC106765607	AP2-like ethylene-responsive transcription factor AIL5%2C transcript variant X1
		LOC106763030	early nodulin-like protein 3
		LOC106771362	leucoanthocyanidin reductase
		LOC106761435	uncharacterized LOC106761435
		LOC106775289	uncharacterized serine-rich protein C215.13
		LOC106771727	17.6 kDa class I heat shock protein 1
		LOC106767832	probable membrane-associated kinase regulator 2%2C transcript variant X2
		LOC106775074	ras-related protein RABA1f
		LOC106770774	40S ribosomal protein S18
		LOC106775261	malignant T-cell-amplified sequence 1 homolog
		LOC106779972	uncharacterized LOC106779972
		LOC106758668	homeobox-leucine zipper protein HAT7%2C transcript variant X2
		LOC106757401	probable membrane-associated kinase regulator 3
		LOC106773528	40S ribosomal protein S13
		LOC106766425	ethylene-responsive transcription factor CRF1
		LOC106754452	BURP domain-containing protein BNM2A
		LOC106757537	uncharacterized LOC106757537
		LOC106779678	protein RICE SALT SENSITIVE 3
		LOC106778560	60S ribosomal protein L37-3
		LOC106779800	uncharacterized LOC106779800
		LOC106778385	uncharacterized LOC106778385
		LOC106756205	protein STRUBBELIG-RECEPTOR FAMILY 3-like
		LOC106755559	senescence-specific cysteine protease SAG39
		LOC106764454	peroxidase 45-like
		LOC106770563	putative F-box protein PP2-B12
		LOC106767679	LEAF RUST 10 DISEASE-RESISTANCE LOCUS RECEPTOR-LIKE PROTEIN KINASE-like 2.7
		LOC106771599	18 kDa seed maturation protein
		LOC106757416	probable glycosyltransferase At5g03795
		LOC106763995	fatty-acid-binding protein 2
		LOC106764164	elicitor-responsive protein 1
		LOC111241975	uncharacterized LOC111241975
		LOC106768332	LOB domain-containing protein 41
		LOC106761343	ribonuclease H2 subunit B
		LOC106780191	late embryogenesis abundant protein D-34
		LOC106780527	uncharacterized LOC106780527%2C transcript variant X2
		LOC106764208	gibberellin 2-beta-dioxygenase 8
		LOC106763730	uncharacterized LOC106763730
		LOC106771694	dehydration-responsive element-binding protein 2F
		LOC106771592	protein LITTLE ZIPPER 4%2C transcript variant X3
		LOC106767088	F-box protein At1g61340
		LOC106763582	60S ribosomal protein L36-3%2C transcript variant X1
		LOC106773660	beta-conglycinin%2C beta chain-like
		LOC106777168	vesicle-associated protein 2-1%2C transcript variant X3
		LOC106761423	mediator of RNA polymerase II transcription subunit 30
		LOC106758319	omega-hydroxypalmitate O-feruloyl transferase
		LOC106757220	60S ribosomal protein L23
		LOC106772220	pentatricopeptide repeat-containing protein At3g09060
		LOC106777140	40S ribosomal protein S12-like
		LOC106772516	serine carboxypeptidase-like
		LOC106761268	B-box zinc finger protein 21
		LOC106771209	PRA1 family protein D-like
		LOC106757269	uncharacterized LOC106757269%2C transcript variant X2
		LOC106755712	protein SODIUM POTASSIUM ROOT DEFECTIVE 3
		LOC106780189	transcription repressor OFP12-like
		LOC106753546	kirola-like
		LOC106779730	WAT1-related protein At5g64700
		LOC106768495	plasma membrane ATPase 4
		LOC106771376	54S ribosomal protein L19%2C mitochondrial
		LOC106776379	40S ribosomal protein S2-4
		LOC106758169	mannan endo-1%2C4-beta-mannosidase 6-like
		LOC106764514	CCR4-NOT transcription complex subunit 9%2C transcript variant X2
		LOC106772721	probable glutamate carboxypeptidase AMP1%2C transcript variant X1
		LOC106777251	probable indole-3-acetic acid-amido synthetase GH3.1
		LOC106760437	cytochrome P450 CYP72A219
		LOC111242287	protein NIM1-INTERACTING 3-like
		LOC106771708	gamma-interferon-inducible lysosomal thiol reductase
		LOC106777448	reticulon-like protein B13
		LOC106777248	transmembrane and coiled-coil domain-containing protein 4%2C transcript variant X3
		LOC106769776	sulfate transporter 3.1
		LOC106756705	elongation factor Tu%2C mitochondrial
		LOC106758060	small nuclear ribonucleoprotein SmD1a
		LOC106776620	uncharacterized LOC106776620%2C transcript variant X3
		LOC106757493	translocator protein homolog
		LOC106756864	transcription repressor OFP16-like%2C transcript variant X1
		LOC106773671	uncharacterized LOC106773671
		LOC106762542	pentatricopeptide repeat-containing protein At2g29760%2C chloroplastic-like
		LOC106759200	alpha-galactosidase 1
		LOC106759632	adenine nucleotide transporter BT1%2C chloroplastic/mitochondrial
		LOC106779337	glyoxylate/hydroxypyruvate reductase HPR3
		LOC106777586	probable membrane-associated kinase regulator 1%2C transcript variant X2
		LOC106752641	uncharacterized protein At5g39865-like
		LOC106768115	STS14 protein
		LOC106755872	bifunctional aspartate aminotransferase and glutamate/aspartate-prephenate aminotransferase
		LOC106768474	UDP-N-acetylglucosamine diphosphorylase 1
		LOC106770648	transcription factor MYB41-like%2C transcript variant X1
		LOC106780575	transcription factor bHLH61
		LOC106766891	two-component response regulator ARR17%2C transcript variant X2
		LOC106773793	UPF0481 protein At3g47200-like%2C transcript variant X2
		LOC106755330	uncharacterized protein At5g01610
		LOC106771722	uncharacterized LOC106771722
		LOC106753758	probable methyltransferase At1g27930
		LOC106766700	uncharacterized LOC106766700
		LOC106770185	nuclear transcription factor Y subunit B-9-like
		LOC106780339	protein yippee-like At4g27745%2C transcript variant X1
		LOC106771050	uncharacterized LOC106771050
		LOC106755608	uncharacterized LOC106755608
		LOC106769123	vacuolar-processing enzyme
		LOC106763191	cellulose synthase-like protein E1
		LOC106761728	uncharacterized LOC106761728
		LOC106761170	probable pectinesterase/pectinesterase inhibitor 12
		LOC106758822	protein disulfide-isomerase 5-1%2C transcript variant X1
		LOC106779370	ubiquitin-related modifier 1 homolog 2
		LOC106764070	uncharacterized LOC106764070
		LOC106777208	probable membrane-associated kinase regulator 2%2C transcript variant X1
		LOC111241714	B3 domain-containing transcription repressor VAL1-like
		LOC106764051	NHP2-like protein 1
		LOC106777332	uncharacterized LOC106777332
		LOC106757132	50S ribosomal protein L20%2C transcript variant X1
		LOC106760840	40S ribosomal protein S19-1
		LOC106755787	uncharacterized LOC106755787
		LOC106773597	uncharacterized LOC106773597
		LOC106760823	aspartic proteinase
		LOC106771713	transcription factor MYB23
		LOC106768494	beta-galactosidase 3
		LOC106778296	oil body-associated protein 1A
		LOC106777051	2-keto-3-deoxy-L-rhamnonate aldolase
		LOC106757458	anaphase-promoting complex subunit 13
		LOC106775154	60S ribosomal protein L26-1-like
		LOC106770291	plastidic glucose transporter 4
		LOC106767051	cytochrome c oxidase subunit 6b-2
		LOC106771528	peroxygenase%2C transcript variant X1
		LOC106761308	extensin
		LOC106760990	cyclin-D2-1
		LOC106771260	DNA-directed RNA polymerases II%2C IV and V subunit 6A
		LOC106779372	valine--tRNA ligase%2C mitochondrial 1-like%2C transcript variant X2
		LOC106758326	B3 domain-containing transcription factor ABI3%2C transcript variant X2
		LOC106753529	MLP-like protein 28
		LOC106761689	CBS domain-containing protein CBSX3%2C mitochondrial
		LOC106767576	pentatricopeptide repeat-containing protein At4g21065
		LOC106760037	uncharacterized LOC106760037
		LOC106761573	uncharacterized LOC106761573
		LOC106757203	wall-associated receptor kinase-like 20
		LOC106763535	probable glycosyltransferase At5g03795%2C transcript variant X2
		LOC106763290	glycine-rich protein 5-like
		LOC106759216	probable non-specific lipid-transfer protein AKCS9
		LOC106756990	pentatricopeptide repeat-containing protein At3g24000%2C mitochondrial-like
		LOC106774199	transcription factor MYB41%2C transcript variant X2
		LOC106762630	reticulon-like protein B21%2C transcript variant X1
		LOC106755547	40S ribosomal protein S25
		LOC106772810	mechanosensitive ion channel protein 6%2C transcript variant X2
		LOC106774485	ent-kaurenoic acid oxidase 1
		LOC106773984	putative UDP-rhamnose:rhamnosyltransferase 1
		LOC106754002	aspartyl protease family protein 2
		LOC106772135	ACT domain-containing protein ACR12
		LOC106771580	mitochondrial import inner membrane translocase subunit TIM23-2
		LOC106761766	probable isoaspartyl peptidase/L-asparaginase 2
		LOC106778202	uncharacterized LOC106778202%2C transcript variant X1
		LOC106771534	transcription repressor OFP13
		LOC106764946	growth-regulating factor 2
		LOC106763932	jacalin-related lectin 3
		LOC111242318	uncharacterized LOC111242318%2C transcript variant X4
		LOC106754422	ferredoxin
		LOC106771673	uncharacterized LOC106771673%2C transcript variant X2
		LOC106764092	uncharacterized LOC106764092%2C transcript variant X6
		LOC106754089	GDSL esterase/lipase At5g33370-like
		LOC106772575	WAT1-related protein At2g37460
		LOC106779121	F-box protein At2g27310
		LOC106765701	40S ribosomal protein S15a%2C transcript variant X2
		LOC106779299	developmental protein SEPALLATA 1%2C transcript variant X1
		LOC106755685	NAC domain-containing protein 7
		LOC106761450	ras-related protein RABF2b
		LOC106754183	40S ribosomal protein S5
		LOC106758334	uncharacterized LOC106758334%2C transcript variant X3
		LOC106780241	AT-hook motif nuclear-localized protein 17
		LOC106756575	uncharacterized LOC106756575
		LOC106759059	vitellogenin-2%2C transcript variant X1
		LOC106753080	non-specific lipid-transfer protein 1
		LOC106777665	protein BRICK 1
		LOC106753888	nascent polypeptide-associated complex subunit alpha-like protein 1
		LOC106777339	uncharacterized protein ECU03_1610%2C transcript variant X6
		LOC106780601	seed biotin-containing protein SBP65-like
		LOC106767285	mitochondrial import inner membrane translocase subunit TIM8
		LOC106778955	NADH dehydrogenase [ubiquinone] 1 alpha subcomplex subunit 8-B%2C transcript variant X1
		LOC106760044	probable purine permease 4
		LOC106777291	LOB domain-containing protein 36%2C transcript variant X1
		LOC106780207	60S ribosomal protein L11
		LOC106779629	agamous-like MADS-box protein AGL11%2C transcript variant X2
		LOC106761362	pentatricopeptide repeat-containing protein At4g33170
		LOC106753553	60S ribosomal protein L11
		LOC106761869	cysteine-rich and transmembrane domain-containing protein WIH1
		LOC106775450	protein trichome birefringence-like 19
		LOC106775016	probable linoleate 9S-lipoxygenase 5
		LOC106774990	bidirectional sugar transporter N3-like%2C transcript variant X1
		LOC106762081	glutaredoxin
		LOC106773021	probable calcium-binding protein CML13
		LOC106757974	mannose-1-phosphate guanylyltransferase 1
		LOC106768558	ethylene-responsive transcription factor CRF2
		LOC106773683	54S ribosomal protein L34%2C mitochondrial
		LOC106767541	protein trichome birefringence-like 10
		LOC106777381	CST complex subunit STN1
		LOC106779258	nudix hydrolase 16%2C mitochondrial%2C transcript variant X1
		LOC106768570	uncharacterized LOC106768570
		LOC106763310	ras-related protein RABA6a
		LOC106755764	protein DETOXIFICATION 42%2C transcript variant X4
		LOC106780564	beta-conglycinin%2C beta chain-like
		LOC106777930	FT-interacting protein 1%2C transcript variant X1
		LOC106754658	RING-H2 finger protein ATL51-like
		LOC106752691	protein MIZU-KUSSEI 1
		LOC106769194	alpha-aminoadipic semialdehyde synthase%2C transcript variant X2
		LOC106778794	cytochrome c oxidase subunit 6b-1
		LOC106756957	uncharacterized LOC106756957%2C transcript variant X2
		LOC106766745	1-aminocyclopropane-1-carboxylate oxidase
		LOC106777145	ribosomal RNA small subunit methyltransferase%2C mitochondrial
		LOC111241576	uncharacterized LOC111241576
		LOC106778113	putative disease resistance RPP13-like protein 3
		LOC106767715	putative ubiquitin-conjugating enzyme E2 38
		LOC106761494	SNF1-related protein kinase regulatory subunit gamma-like PV42a
		LOC106765352	uncharacterized LOC106765352%2C transcript variant X2
		LOC106760393	putative peptidyl-tRNA hydrolase PTRHD1
		LOC106774987	putative clathrin assembly protein At1g03050
		LOC106761737	probable terpene synthase 11
		LOC106770715	adenylate isopentenyltransferase
		LOC106761262	protein TOO MANY MOUTHS
		LOC106764091	aldehyde oxidase GLOX1-like
		LOC106757390	uncharacterized LOC106757390%2C transcript variant X1
		LOC106775440	O-glucosyltransferase rumi
		LOC106767244	uncharacterized AAA domain-containing protein C16E9.10c
		LOC106767332	anthocyanidin reductase ((2S)-flavan-3-ol-forming)-like
		LOC106758454	mini zinc finger protein 2-like
		LOC106773672	AP2-like ethylene-responsive transcription factor AIL1%2C transcript variant X2
		LOC106755800	pentatricopeptide repeat-containing protein At2g21090
		LOC106778568	uncharacterized LOC106778568
		LOC106760726	60S ribosomal protein L11
		LOC106777167	estradiol 17-beta-dehydrogenase 1%2C transcript variant X2
		LOC106771373	uncharacterized LOC106771373
		LOC106755573	uncharacterized protein C24B11.05
		LOC106757489	uncharacterized LOC106757489
		LOC106770100	probable F-box protein At5g04010
		LOC111242100	11-beta-hydroxysteroid dehydrogenase 1B-like%2C transcript variant X2
		LOC106777298	uncharacterized protein At5g65660
		LOC106753478	60S ribosomal protein L17-2
		LOC106771517	uncharacterized LOC106771517
		LOC106770720	omega-6 fatty acid desaturase%2C endoplasmic reticulum isozyme 1
		LOC106771202	40S ribosomal protein S17-like
		LOC106764413	transcription initiation factor TFIID subunit 9%2C transcript variant X2
		LOC106761269	probable boron transporter 7%2C transcript variant X4
		LOC106767478	probable esterase D14L
		LOC106769403	heat shock 70 kDa protein
		LOC106757088	probable arabinose 5-phosphate isomerase
		LOC106769669	protein argonaute 10%2C transcript variant X1
		LOC106767163	transcription factor BHLH089
		LOC106779022	uncharacterized LOC106779022%2C transcript variant X1
		LOC106764400	uncharacterized LOC106764400
		LOC106766347	oligopeptide transporter 4-like
		LOC106773448	uncharacterized LOC106773448%2C transcript variant X1
		LOC106758980	uncharacterized LOC106758980
		LOC106756351	CLAVATA3/ESR (CLE)-related protein 46%2C transcript variant X1
		LOC106758933	uncharacterized LOC106758933%2C transcript variant X2
		LOC106775964	homeobox protein SBH1%2C transcript variant X4
		LOC106757541	membrane-anchored ubiquitin-fold protein 6-like
		LOC106769953	uncharacterized LOC106769953
		LOC106755226	60S ribosomal protein L21-2-like
		LOC106774855	ent-kaurenoic acid oxidase 2-like
		LOC106771254	guanine nucleotide-binding protein subunit gamma 2%2C transcript variant X2
		LOC106770292	wall-associated receptor kinase-like 20%2C transcript variant X1
		LOC106769355	uncharacterized LOC106769355
		LOC106764060	tubulin-folding cofactor A
		LOC106761773	uncharacterized LOC106761773
		LOC106767688	early nodulin-93
		LOC106764250	cyclic dof factor 1-like%2C transcript variant X6
		LOC106775484	fructose-1%2C6-bisphosphatase%2C cytosolic%2C transcript variant X1
		LOC106771615	increased DNA methylation 2%2C transcript variant X2
		LOC106775300	RNA-binding protein pno1
		LOC106769753	methionine gamma-lyase
		LOC106775236	CASP-like protein 2A2
		LOC106771408	uncharacterized LOC106771408
		LOC106776286	monoacylglycerol lipase ABHD6
		LOC106759050	protein SLE1
		LOC106756612	protein translation factor SUI1 homolog%2C transcript variant X2
		LOC106765067	homeobox protein knotted-1-like 1%2C transcript variant X2
		LOC106779856	uncharacterized LOC106779856
		LOC106777119	zinc-finger homeodomain protein 1-like
		LOC106767571	guanine nucleotide-binding protein subunit gamma 3
		LOC106770007	CRIB domain-containing protein RIC1-like
		LOC106775038	60S ribosomal protein L18a
		LOC106758961	pentatricopeptide repeat-containing protein At5g15300
		LOC106753354	UDP-glycosyltransferase 74G1-like
		LOC106760991	uncharacterized LOC106760991
		LOC106752802	WAT1-related protein At1g68170-like%2C transcript variant X1
		LOC106758443	phospholipase A(1) DAD1%2C chloroplastic-like
		LOC106770872	short-chain dehydrogenase TIC 32%2C chloroplastic
		LOC106757913	expansin-A15
		LOC106760208	outer envelope pore protein 16-2%2C chloroplastic
		LOC106767079	probable LRR receptor-like serine/threonine-protein kinase At4g36180
		LOC106764177	uncharacterized LOC106764177
		LOC106763896	uridine kinase-like protein 4
		LOC106767201	prefoldin subunit 6
		LOC106753723	WUSCHEL-related homeobox 11
		LOC106775777	superoxide dismutase [Cu-Zn]
		LOC106756443	uncharacterized LOC106756443
		LOC106767833	uncharacterized protein At3g17950%2C transcript variant X2
		LOC106764608	protein EARLY FLOWERING 4
		LOC106753537	MLP-like protein 28
		LOC106779632	GDSL esterase/lipase At1g71691%2C transcript variant X2
		LOC106761662	protein RADIALIS-like 1%2C transcript variant X2
		LOC106761416	VHS domain-containing protein At3g16270%2C transcript variant X4
		LOC106768114	uncharacterized LOC106768114
		LOC106757084	ent-copalyl diphosphate synthase%2C chloroplastic
		LOC111241888	uncharacterized LOC111241888%2C transcript variant X2
		LOC106768223	protein COBRA
		LOC106761688	adenine/guanine permease AZG2
		LOC106766052	egg cell-secreted protein 1.1
		LOC106766011	chaperone protein DnaJ%2C transcript variant X1
		LOC106756161	protein MOTHER of FT and TFL1
		LOC106770863	40S ribosomal protein S17
		LOC106776338	homeobox protein knotted-1-like 6%2C transcript variant X2
		LOC106773846	VQ motif-containing protein 11
		LOC106764141	protein EARLY RESPONSIVE TO DEHYDRATION 15-like%2C transcript variant X2
		LOC106757027	CLAVATA3/ESR (CLE)-related protein 45
		LOC106760031	topless-related protein 2
		LOC106761488	uncharacterized LOC106761488
		LOC106761479	E3 ubiquitin-protein ligase ATL23
		LOC106761560	40S ribosomal protein S3a
		LOC106777166	probable 2-oxoglutarate-dependent dioxygenase At5g05600
		LOC106779487	cytochrome c oxidase-assembly factor COX23%2C mitochondrial
		LOC106761322	DNA-directed RNA polymerase subunit 10-like protein
		LOC106755684	ankyrin-3%2C transcript variant X3
		LOC106768374	uncharacterized LOC106768374
		LOC106776103	oxalate--CoA ligase-like
		LOC106777050	probable aspartyl protease At4g16563
		LOC106754410	40S ribosomal protein S23
		LOC106776940	amino acid transporter AVT1A
		LOC106771463	histone H1
		LOC106765627	NEDD8-activating enzyme E1 catalytic subunit
		LOC106770051	universal stress protein YxiE%2C transcript variant X2
		LOC106762914	HVA22-like protein i%2C transcript variant X2
		LOC106775017	trans-cinnamate 4-monooxygenase%2C transcript variant X1
		LOC106773004	60S ribosomal protein L28-2
		LOC106767308	protein LURP-one-related 17%2C transcript variant X1
		LOC106764414	putative phosphatidylglycerol/phosphatidylinositol transfer protein DDB_G0282179
		LOC106763227	predicted GPI-anchored protein 58%2C transcript variant X2
		LOC106758493	uncharacterized LOC106758493
		LOC106776242	mannosylglycoprotein endo-beta-mannosidase-like
		LOC106767666	protein BIG GRAIN 1-like A
		LOC106752983	BON1-associated protein 1
		LOC106767584	LOB domain-containing protein 4%2C transcript variant X3
		LOC106765971	uncharacterized LOC106765971%2C transcript variant X3
		LOC106765652	cyclin-D3-2
		LOC106762454	uncharacterized LOC106762454
		LOC106773091	E3 ubiquitin-protein ligase RING1-like
		LOC106776437	SNF1-related protein kinase regulatory subunit gamma-1-like%2C transcript variant X2
		LOC106776921	ethylene-responsive transcription factor 6
		LOC106755415	uncharacterized LOC106755415
		LOC106756547	T-complex protein 1 subunit beta
		LOC106756550	small nuclear ribonucleoprotein Sm D2
		LOC106778953	histone H2B.6-like
		LOC106777587	low temperature-induced protein lt101.2
		LOC106775640	GRF1-interacting factor 2-like%2C transcript variant X2
		LOC106767295	CCG-binding protein 1
		LOC106777187	40S ribosomal protein S29
		LOC106765618	adagio protein 3
		LOC106754975	beta-conglycinin%2C beta chain-like
		LOC106773477	uncharacterized LOC106773477
		LOC106757344	bZIP transcription factor TGA10%2C transcript variant X4
		LOC106767613	60S ribosomal protein L38
		LOC106770459	alpha-1%2C4 glucan phosphorylase L isozyme%2C chloroplastic/amyloplastic-like
		LOC106755632	cold shock protein 2
		LOC106775428	probable aquaporin TIP-type alpha
		LOC106779078	disease resistance protein RPP13-like
		LOC106762157	probable dynein light chain
		LOC106775148	uncharacterized LOC106775148
		LOC106779290	UDP-arabinopyranose mutase 1
		LOC106773441	pentatricopeptide repeat-containing protein At4g20770-like
		LOC106761267	60S ribosomal protein L27
		LOC106760621	PE-PGRS family protein PE_PGRS16-like
		LOC106775168	coatomer subunit zeta-1
		LOC106765102	probable glutathione S-transferase parC
		LOC106763052	cytochrome b-c1 complex subunit 7-2
		LOC106753861	spermidine hydroxycinnamoyl transferase-like
		LOC106773736	60S ribosomal protein L37a
		LOC106773595	uncharacterized LOC106773595
		LOC106758846	wound-induced basic protein
		LOC106765768	IST1-like protein
		LOC106761404	uncharacterized LOC106761404
		LOC111242568	probable glutamate carboxypeptidase LAMP1%2C transcript variant X1
		LOC106757320	uncharacterized LOC106757320%2C transcript variant X5
		LOC106758407	uncharacterized LOC106758407
		LOC106765152	calcium-dependent protein kinase 2
		LOC106766643	lupeol synthase
		LOC106757370	18 kDa seed maturation protein
		LOC106771138	cytochrome c oxidase subunit 5C-2
		LOC106756714	cytokinin riboside 5'-monophosphate phosphoribohydrolase LOG3
		LOC106766639	1-aminocyclopropane-1-carboxylate oxidase 1-like
		LOC106760940	late embryogenesis abundant protein 2
		LOC106775587	probable stress-associated endoplasmic reticulum protein
		LOC106755974	uncharacterized LOC106755974
		LOC106761592	uncharacterized LOC106761592
		LOC106767066	AT-hook motif nuclear-localized protein 26%2C transcript variant X1
		LOC106758578	beta-glucosidase 11
		LOC111240660	late embryogenesis abundant protein%2C transcript variant X1
		LOC106760998	40S ribosomal protein S25
		LOC106755821	zeaxanthin epoxidase%2C chloroplastic-like%2C transcript variant X4
		LOC106760901	40S ribosomal protein S11
		LOC106758690	uncharacterized LOC106758690
		LOC106758956	uncharacterized LOC106758956
		LOC106766852	NAC transcription factor 25
		LOC106773803	mitochondrial import inner membrane translocase subunit TIM23-2
		LOC106761831	gibberellin 3-beta-dioxygenase 1
		LOC111240595	uncharacterized LOC111240595%2C transcript variant X5
		LOC106771123	AT-hook motif nuclear-localized protein 20
		LOC106755781	myb family transcription factor EFM
		LOC106778596	probable serine/threonine-protein kinase PBL7
		LOC106766556	subtilisin-like protease SBT5.4
		LOC106777549	40S ribosomal protein S30
		LOC106756371	putative ribosomal-protein-alanine acetyltransferase
		LOC106768300	transaldolase
		LOC106776863	transcription factor TGA2.2
		LOC106766948	60S ribosomal protein L37-3-like
		LOC111241384	sulfated surface glycoprotein 185-like
		LOC106764165	gibberellin 2-beta-dioxygenase 1
		LOC106754721	defensin Ec-AMP-D2-like
		LOC106765363	probable L-type lectin-domain containing receptor kinase S.7
		LOC106768142	uncharacterized LOC106768142%2C transcript variant X7
		LOC106763157	transcription repressor KAN1
		LOC106764096	O-acyltransferase WSD1
		LOC106757333	thioredoxin-like 1-2%2C chloroplastic
		LOC106780180	beta-conglycinin%2C beta chain-like
		LOC106758317	endoribonuclease Dicer homolog 2%2C transcript variant X1
		LOC106775393	probably inactive leucine-rich repeat receptor-like protein kinase At5g48380%2C transcript variant X2
		LOC106779301	malonyl-CoA:anthocyanidin 5-O-glucoside-6''-O-malonyltransferase-like
		LOC106768401	nitrate regulatory gene2 protein
		LOC106752516	UDP-URONIC ACID TRANSPORTER 1
		LOC106769098	UDP-glycosyltransferase 83A1-like
		LOC106775133	uncharacterized LOC106775133
		LOC106767484	nucleotide-sugar uncharacterized transporter 1%2C transcript variant X2
		LOC106773850	cytochrome c oxidase assembly protein COX19-like
		LOC106761437	uncharacterized LOC106761437
		LOC106759237	ubiquitin-40S ribosomal protein S27a-like
		LOC106771197	small acidic protein 1%2C transcript variant X3
		LOC106761813	uncharacterized LOC106761813
		LOC106752845	sm-like protein LSM5
		LOC106759219	protein DOG1-like 4
		LOC106760244	probable inactive poly [ADP-ribose] polymerase SRO2
		LOC111242609	uncharacterized LOC111242609
		LOC106768288	uncharacterized LOC106768288%2C transcript variant X1
		LOC106765416	signal recognition particle 19 kDa protein-like
		LOC106767830	cysteine proteinase inhibitor 1-like
		LOC106766805	pectinesterase inhibitor 7
		LOC106776703	methanol O-anthraniloyltransferase-like
		LOC106764105	immediate early response 3-interacting protein 1
		LOC106771644	uncharacterized LOC106771644
		LOC106753447	nitrate regulatory gene2 protein%2C transcript variant X1
		LOC106759060	uncharacterized LOC106759060
		LOC106778043	uncharacterized LOC106778043%2C transcript variant X1
		LOC106763417	WAT1-related protein At5g64700-like%2C transcript variant X1
		LOC106759015	uncharacterized LOC106759015%2C transcript variant X2
		LOC106754290	uncharacterized LOC106754290
		LOC106758209	uncharacterized LOC106758209%2C transcript variant X5
		LOC106758810	laccase-15-like
		LOC106767781	cysteine proteinase inhibitor B
		LOC111242573	eukaryotic translation initiation factor 3 subunit H-like
		LOC106753037	reactive oxygen species modulator 1
		LOC106775427	uncharacterized LOC106775427
		LOC106757308	H/ACA ribonucleoprotein complex subunit 3-like protein
		LOC106758925	vesicle transport protein GOT1
		LOC106778376	uncharacterized LOC106778376
		LOC106760231	potassium transporter 5
		LOC106778685	ankyrin repeat-containing protein P16F5.05c%2C transcript variant X1
		LOC106780795	albumin-1
		LOC106759743	protein DOWNSTREAM OF FLC
		LOC106753812	triacylglycerol lipase 1
		LOC106779323	cytochrome b561 domain-containing protein At4g18260%2C transcript variant X3
		LOC106765127	60S ribosomal protein L31
		LOC106757481	uncharacterized LOC106757481
		LOC106757522	WD repeat-containing protein LWD2%2C transcript variant X2
		LOC106764687	uncharacterized LOC106764687
		LOC106756394	B3 domain-containing transcription factor VRN1%2C transcript variant X7
		LOC106755596	lysine-specific demethylase JMJ30
		LOC106771620	UPF0098 protein TC_0109-like
		LOC106771577	uncharacterized LOC106771577
		LOC106760402	probable 2-oxoglutarate-dependent dioxygenase AOP1
		LOC106753535	MLP-like protein 43
		LOC106758637	DNA-directed RNA polymerases I and III subunit RPAC2%2C transcript variant X2
		LOC106760047	ankyrin repeat-containing protein BDA1-like%2C transcript variant X2
		LOC106756958	auxin response factor 2A%2C transcript variant X1
		LOC106770819	rho GTPase-activating protein 2
		LOC106761363	transcription factor MYB44
		LOC106763809	glutamine synthetase cytosolic isozyme 2
		LOC106758898	uncharacterized LOC106758898%2C transcript variant X8
		LOC111241287	uncharacterized LOC111241287
		LOC106769474	protein trichome birefringence-like 38
		LOC106775046	expansin-A13
		LOC106772338	uncharacterized LOC106772338
		LOC106773244	protein PIN-LIKES 3-like
		LOC106756595	fructokinase-2-like
		LOC106771512	uncharacterized LOC106771512
		LOC106752744	uncharacterized LOC106752744
		LOC106771085	glycine cleavage system H protein 2%2C mitochondrial
		LOC106771118	uncharacterized LOC106771118
		LOC106774988	uncharacterized LOC106774988
		LOC106775594	peptide methionine sulfoxide reductase B5-like
		LOC106777400	GEM-like protein 4
		LOC111242007	uncharacterized LOC111242007
		LOC106761710	BTB/POZ and TAZ domain-containing protein 1%2C transcript variant X2
		LOC106773204	RING-H2 finger protein ATL2
		LOC106771752	uncharacterized LOC106771752
		LOC106763383	GDSL esterase/lipase At2g24560-like%2C transcript variant X2
		LOC106773519	deSI-like protein At4g17486
		LOC106770982	transcription factor MYB2-like%2C transcript variant X2
		LOC106759181	histone H3-like centromeric protein CSE4
		LOC106766772	short-chain dehydrogenase TIC 32%2C chloroplastic%2C transcript variant X1
		LOC106760200	NDR1/HIN1-like protein 12
		LOC106762671	mucin-22-like%2C transcript variant X2
		LOC111241293	uncharacterized LOC111241293%2C transcript variant X2
		LOC106755546	probable receptor-like protein kinase At4g39110
		LOC106774963	late embryogenesis abundant protein 2
		LOC106779724	probable serine/threonine-protein kinase WNK7%2C transcript variant X1
		LOC106759783	60S ribosomal protein L6
		LOC106755309	phosphate transporter PHO1 homolog 10-like%2C transcript variant X11
		LOC106758962	transcription repressor OFP1
		LOC106771378	protein LYK5-like
		LOC106765045	U-box domain-containing protein 28-like
		LOC106780631	uncharacterized LOC106780631
		LOC106773232	squamosa promoter-binding-like protein 9%2C transcript variant X2
		LOC106773497	beta-conglycinin%2C beta chain-like
		LOC106759951	probable flavin-containing monooxygenase 1
		LOC106771048	probable histone H2B.3
		LOC106777849	probable peroxygenase 4
		LOC106761570	transcription factor E2FC
		LOC106771699	uncharacterized LOC106771699
		LOC106776255	basic 7S globulin%2C transcript variant X1
		LOC106778546	protein LIGHT-DEPENDENT SHORT HYPOCOTYLS 10
		LOC106778887	bidirectional sugar transporter SWEET3b
		LOC106767053	transcription factor HEC2
		LOC106753834	10 kDa chaperonin%2C mitochondrial
		LOC106771094	bet1-like SNARE 1-2%2C transcript variant X1
		LOC106761700	auxin-responsive protein SAUR71
		LOC106757747	pectin acetylesterase 6%2C transcript variant X3
		LOC106771338	probable cysteine protease RD19D
		LOC106760851	60S ribosomal protein L28-2
		LOC106761772	vacuolar protein-sorting-associated protein 33 homolog
		LOC106770809	AT-hook motif nuclear-localized protein 20-like
		LOC106773695	40S ribosomal protein S17-2-like
		LOC106776519	uncharacterized LOC106776519
		LOC106767704	uncharacterized LOC106767704%2C transcript variant X1
		LOC106764704	14 kDa zinc-binding protein
		LOC106777292	uncharacterized LOC106777292
		LOC106771374	zinc finger protein ZAT11
		LOC106756355	poly [ADP-ribose] polymerase 3
		LOC106766573	caffeoylshikimate esterase-like
		LOC106766810	phosphatidylinositol/phosphatidylcholine transfer protein SFH13
		LOC106775214	PITH domain-containing protein 1%2C transcript variant X1
		LOC106755714	protein RICE SALT SENSITIVE 3%2C transcript variant X2
		LOC106773098	uncharacterized LOC106773098
		LOC106767940	uncharacterized LOC106767940
		LOC106768615	HMG1/2-like protein
		LOC106761844	uncharacterized LOC106761844
		LOC106771814	NADPH-dependent aldehyde reductase 1%2C chloroplastic
		LOC106765250	auxin response factor 5
		LOC106771779	uncharacterized LOC106771779
		LOC106761239	bidirectional sugar transporter SWEET10
		LOC106764230	heavy metal-associated isoprenylated plant protein 9
		LOC106760803	thioredoxin H-type
		LOC106775614	putative cyclin-D6-1%2C transcript variant X2
		LOC106755960	uncharacterized LOC106755960%2C transcript variant X3
		LOC106770674	cysteine-rich receptor-like protein kinase 29
		LOC106770163	F-box/kelch-repeat protein At3g23880-like
		LOC106765536	cell wall / vacuolar inhibitor of fructosidase 1
		LOC106757476	uncharacterized LOC106757476
		LOC106766521	uncharacterized LOC106766521
		LOC106760887	40S ribosomal protein S11
		LOC106777004	signal recognition particle receptor subunit beta
		LOC106765196	uncharacterized LOC106765196%2C transcript variant X2
		LOC106766555	NADPH-dependent aldehyde reductase 1%2C chloroplastic-like
		LOC106768021	uncharacterized LOC106768021
		LOC106780633	uncharacterized LOC106780633
		LOC106773894	uncharacterized LOC106773894
		LOC106778203	pectinesterase 3
		LOC106755422	nucleolar protein 58
		LOC106763468	40S ribosomal protein S19-1
		LOC106770439	uncharacterized LOC106770439
		LOC106773842	pentatricopeptide repeat-containing protein At5g56310-like
		LOC106777371	2-oxoglutarate-Fe(II) type oxidoreductase%2C transcript variant X1
		LOC106763918	UPF0587 protein C1orf123 homolog
		LOC106756716	NAP1-related protein 1%2C transcript variant X2
		LOC106760811	acyl-protein thioesterase 2%2C transcript variant X2
		LOC106754937	exosome complex component RRP41-like
		LOC106758279	flowering-promoting factor 1-like protein 2
		LOC106757142	zinc finger protein ZAT11
		LOC111242104	uncharacterized LOC111242104
		LOC106767717	KAT8 regulatory NSL complex subunit 3%2C transcript variant X2
		LOC106777280	uncharacterized LOC106777280
		LOC106764788	50S ribosomal protein L30
		LOC106755904	uncharacterized LOC106755904
		LOC106764507	protein NRT1/ PTR FAMILY 1.2
		LOC106758798	probable ribosome biogenesis protein RLP24
		LOC106767772	protein trichome birefringence-like 43
		LOC106755778	uncharacterized LOC106755778
		LOC106753498	non-specific lipid transfer protein GPI-anchored 1-like
		LOC106759668	probable inactive receptor kinase At5g67200
		LOC106756973	uncharacterized LOC106756973
		LOC106767255	mitotic-spindle organizing protein 1B%2C transcript variant X1
		LOC106777985	dehydration-responsive element-binding protein 3
		LOC106769567	U-box domain-containing protein 4%2C transcript variant X1
		LOC106754982	uncharacterized LOC106754982%2C transcript variant X2
		LOC106754231	uncharacterized protein At4g28440
		LOC106761081	protein DSS1 HOMOLOG ON CHROMOSOME V
		LOC106776429	thymocyte nuclear protein 1
		LOC106765842	uncharacterized LOC106765842%2C transcript variant X1
		LOC106767763	ribonuclease H2 subunit C
		LOC106773535	metallothiol transferase FosB
		LOC106757422	late embryogenesis abundant protein At3g53040
		LOC106779343	putative receptor protein kinase ZmPK1
		LOC106772630	uncharacterized LOC106772630
		LOC106764039	chromatin assembly factor 1 subunit FAS2
		LOC106767836	uncharacterized LOC106767836
		LOC106759806	30S ribosomal protein S31%2C mitochondrial
		LOC106760439	pentatricopeptide repeat-containing protein At5g39710-like
		LOC106779798	P34 probable thiol protease
		LOC106764170	gibberellin-regulated protein 14
		LOC106771322	BAHD acyltransferase BIA1
		LOC106766351	uncharacterized protein DDB_G0275933%2C transcript variant X2
		LOC106759005	uncharacterized LOC106759005
		LOC106780400	putative pentatricopeptide repeat-containing protein At1g10330
		LOC111241409	uncharacterized LOC111241409%2C transcript variant X2
		LOC106757094	pectin acetylesterase 12
		LOC106776582	protein SIEVE ELEMENT OCCLUSION C
		LOC106755028	putative lipid-transfer protein DIR1
		LOC106755939	zinc finger CCCH domain-containing protein 2
		LOC106770265	uncharacterized LOC106770265
		LOC106754606	protein trichome birefringence-like 2
		LOC106771084	eukaryotic translation initiation factor 6-2-like
		LOC106768579	CLAVATA3/ESR (CLE)-related protein 25
		LOC106767546	AT-hook motif nuclear-localized protein 23-like
		LOC106758818	formin-like protein 4
		LOC106761564	uncharacterized LOC106761564%2C transcript variant X1
		LOC106771037	uncharacterized LOC106771037
		LOC106754074	uncharacterized LOC106754074%2C transcript variant X4
		LOC106759457	NAC transcription factor ONAC010
		LOC106760257	C2 and GRAM domain-containing protein At5g50170%2C transcript variant X1
		LOC106755734	uncharacterized LOC106755734%2C transcript variant X1
		LOC106761420	uncharacterized LOC106761420
		LOC106755804	cytochrome P450 94C1
		LOC106758995	uncharacterized LOC106758995
		LOC106752841	tRNA (guanine(10)-N2)-methyltransferase homolog
		LOC106780337	AAA-ATPase At2g46620-like
		LOC106767486	salutaridinol 7-O-acetyltransferase
		LOC111241651	uncharacterized LOC111241651%2C transcript variant X1
		LOC106767520	F-box/LRR-repeat protein 13%2C transcript variant X1
		LOC106758154	60S ribosomal protein L23A
		LOC106773094	growth-regulating factor 5
		LOC106755755	uncharacterized LOC106755755
		LOC106767071	E3 ubiquitin-protein ligase RGLG2%2C transcript variant X2
		LOC106756976	uncharacterized LOC106756976%2C transcript variant X1
		LOC106765428	E3 ubiquitin-protein ligase RMA1H1-like%2C transcript variant X3
		LOC106760970	ubiquitin-fold modifier 1
		LOC106765399	short-chain dehydrogenase TIC 32%2C chloroplastic
		LOC106758678	PRELI domain containing protein 3B%2C transcript variant X1
		LOC106764410	NEP1-interacting protein-like 1
		LOC106759096	uncharacterized LOC106759096%2C transcript variant X2
		LOC106779735	UPF0235 protein C15orf40 homolog
		LOC106771074	heat stress transcription factor B-2b
		LOC106767647	uncharacterized LOC106767647
		LOC106767270	ribulose bisphosphate carboxylase small chain clone 512
		LOC106758971	zinc finger protein ZAT12
		LOC106765796	uncharacterized LOC106765796
		LOC106758834	NADH dehydrogenase [ubiquinone] 1 alpha subcomplex subunit 1
		LOC106776249	serine/threonine-protein phosphatase 6 regulatory ankyrin repeat subunit A
		LOC106773904	protein SLE2
		LOC106758750	UDP-glycosyltransferase 83A1
		LOC106764729	probable serine/threonine-protein kinase dyrk2%2C transcript variant X1
		LOC106754381	cysteine-rich PDZ-binding protein
		LOC106774797	cytochrome P450 714C2-like
		LOC106769747	probable pectate lyase 12
		LOC106767043	heat shock factor protein HSF30-like%2C transcript variant X1
		LOC106757278	glycine-rich protein 23-like
		LOC106773841	uncharacterized LOC106773841
		LOC106768028	1-Cys peroxiredoxin
		LOC106767471	RING-H2 finger protein ATL8
		LOC106760875	cinnamoyl-CoA reductase 1
		LOC106764157	uncharacterized LOC106764157
		LOC106763009	CBS domain-containing protein CBSX5
		LOC106773860	uncharacterized LOC106773860
		LOC106771340	protein IQ-DOMAIN 14
		LOC106762780	aspartyl protease AED3
		LOC106757389	CASP-like protein 1E1
		LOC106776917	flavonol synthase/flavanone 3-hydroxylase
		LOC106775083	cytochrome b-c1 complex subunit 6
		LOC106759802	two-component response regulator ARR17
		LOC106769864	hydrophobic protein RCI2B
		LOC106764257	uncharacterized LOC106764257
		LOC106771426	protein SODIUM POTASSIUM ROOT DEFECTIVE 1
		LOC106775211	40S ribosomal protein S14
		LOC106773147	BAG family molecular chaperone regulator 6
		LOC106769848	electron transfer flavoprotein subunit beta%2C mitochondrial
		LOC106765632	GDSL esterase/lipase At1g29670
		LOC106775035	histone H2A-beta%2C sperm
		LOC106768190	uncharacterized LOC106768190
		LOC106757497	WAT1-related protein At1g09380
		LOC106753781	mitotic-spindle organizing protein 1B-like%2C transcript variant X3
		LOC106766048	sm-like protein LSM3A
		LOC106758199	pentatricopeptide repeat-containing protein At4g19890%2C transcript variant X1
		LOC106772553	probable histone H2B.3
		LOC106777064	AT-hook motif nuclear-localized protein 8
		LOC106761776	BURP domain protein RD22-like
		LOC106774779	putative serine/threonine-protein kinase-like protein CCR3
		LOC106764333	50S ribosomal protein L33-like
		LOC106759238	ubiquitin-40S ribosomal protein S27a-like
		LOC106761576	putative GATA transcription factor 22%2C transcript variant X1
		LOC106771616	reticulon-like protein B14
		LOC106757378	cysteine-rich repeat secretory protein 56%2C transcript variant X1
		LOC106757183	basic helix-loop-helix protein A
		LOC106770431	transcription factor bHLH83-like%2C transcript variant X4
		LOC106765482	ATP-dependent 6-phosphofructokinase 2
		LOC106777623	L-ascorbate oxidase homolog
		LOC106777008	STS14 protein
		LOC106753601	protein CHUP1%2C chloroplastic%2C transcript variant X2
		LOC106767778	uncharacterized LOC106767778
		LOC106773193	desiccation protectant protein Lea14 homolog
		LOC106767817	protein JINGUBANG
		LOC106764312	stearoyl-[acyl-carrier-protein] 9-desaturase 6%2C chloroplastic
		LOC106777243	probable N-acetyltransferase HLS1
		LOC111242237	uncharacterized LOC111242237
		LOC106771669	25.3 kDa vesicle transport protein%2C transcript variant X4
		LOC106758395	pentatricopeptide repeat-containing protein At2g22410%2C mitochondrial
		LOC106777406	nudix hydrolase 8%2C transcript variant X1
		LOC106780184	beta-conglycinin%2C beta chain-like
		LOC111241054	uncharacterized LOC111241054%2C transcript variant X1
		LOC106752806	bidirectional sugar transporter N3-like
		LOC106775569	probable serine/threonine-protein kinase WNK11
		LOC106757776	uncharacterized LOC106757776
		LOC106765051	nuclear transcription factor Y subunit A-1%2C transcript variant X1
		LOC106759555	uncharacterized LOC106759555%2C transcript variant X4
		LOC111241833	protein TsetseEP-like
		LOC106758734	60S acidic ribosomal protein P2B
		LOC106758596	glycerophosphodiester phosphodiesterase GDPD1%2C chloroplastic
		LOC106780690	ras-related protein RABC1%2C transcript variant X1
		LOC106752743	ethylene-responsive transcription factor ABR1-like%2C transcript variant X2
		LOC106764119	glutathione S-transferase F9
		LOC106779940	wee1-like protein kinase%2C transcript variant X1
		LOC106775293	mitochondrial import inner membrane translocase subunit TIM13
		LOC106773416	uncharacterized LOC106773416
		LOC106777432	uncharacterized LOC106777432
		LOC106776020	dihydroceramide fatty acyl 2-hydroxylase FAH1%2C transcript variant X4
		LOC106755716	mitochondrial import inner membrane translocase subunit Tim9
		LOC106760545	CSC1-like protein At3g54510%2C transcript variant X1
		LOC106763965	U2 small nuclear ribonucleoprotein B'' 2
		LOC106761298	gibberellin 2-beta-dioxygenase 1
		LOC106757987	aspartic proteinase PCS1
		LOC106767661	erlin-2%2C transcript variant X3
		LOC106761136	60S ribosomal protein L27a-3-like
		LOC106776400	thaumatin-like protein 1b
		LOC106767562	probable bifunctional TENA-E protein%2C transcript variant X2
		LOC106765327	40S ribosomal protein S16-like
		LOC106777391	zinc finger protein CONSTANS-LIKE 1
		LOC106757161	galactinol synthase 1%2C transcript variant X1
		LOC106756767	amino acid transporter AVT6A
		LOC106765683	uncharacterized LOC106765683%2C transcript variant X3
		LOC106767220	zinc-finger homeodomain protein 6
		LOC106761580	WEB family protein At1g75720
		LOC106765260	protein C2-DOMAIN ABA-RELATED 4
		LOC106767598	mini zinc finger protein 2
		LOC106779499	binding partner of ACD11 1
		LOC106759391	kinesin-like protein KIN-4C
		LOC106752630	UDP-glycosyltransferase 87A1
		LOC106780338	GPI-anchored protein LLG2
		LOC106754951	uncharacterized LOC106754951
		LOC106771453	uncharacterized LOC106771453
		LOC106759036	BRO1 domain-containing protein BROX homolog%2C transcript variant X1
		LOC106765823	putative hydrolase C777.06c%2C transcript variant X1
		LOC106778042	cytochrome P450 81E8-like
		LOC106777201	AT-hook motif nuclear-localized protein 26
		LOC106776600	glutamate--cysteine ligase%2C chloroplastic
		LOC106777515	nitrate regulatory gene2 protein
		LOC106759864	zinc finger protein ZAT10-like
		LOC106772663	KIN14B-interacting protein At4g14310
		LOC106776554	pumilio homolog 12%2C transcript variant X1
		LOC106770000	anther-specific proline-rich protein APG-like%2C transcript variant X6
		LOC106777441	epoxide hydrolase 4
		LOC106770103	pleiotropic drug resistance protein 2
		LOC106776290	probable pectate lyase 5
		LOC106776695	pentatricopeptide repeat-containing protein At4g39530-like
		LOC106768001	uncharacterized LOC106768001
		LOC106757826	protein phosphatase 2C 37%2C transcript variant X1
		LOC106753079	protein transport protein Sec61 subunit beta
		LOC106764525	LOB domain-containing protein 39%2C transcript variant X2
		LOC106770781	60S ribosomal protein L18
		LOC106758804	elongin-C%2C transcript variant X1
		LOC106763113	cytochrome b-c1 complex subunit 8
		LOC106767855	pentatricopeptide repeat-containing protein At2g33760
		LOC106754250	PLASMODESMATA CALLOSE-BINDING PROTEIN 5
		LOC106771231	universal stress protein A-like protein
		LOC106773593	non-specific lipid-transfer protein-like protein At5g64080
		LOC106764007	40S ribosomal protein S26-1-like
		LOC106758797	3-ketoacyl-CoA synthase 12
		LOC106771304	trihelix transcription factor PTL
		LOC106755910	uncharacterized LOC106755910
		LOC106760978	BURP domain-containing protein BNM2A
		LOC106761611	uncharacterized LOC106761611
		LOC106767783	tRNA-specific adenosine deaminase 2%2C transcript variant X6
		LOC106773902	actin-related protein 2/3 complex subunit 5A%2C transcript variant X2
		LOC106753308	uncharacterized LOC106753308
		LOC106764892	alcohol dehydrogenase 1
		LOC106767179	uncharacterized LOC106767179%2C transcript variant X1
		LOC106764152	protein DSS1 HOMOLOG ON CHROMOSOME V-like
		LOC106770716	zinc finger protein JAGGED%2C transcript variant X2
		LOC111241825	FBD-associated F-box protein At1g66320-like%2C transcript variant X3
		LOC106767773	zinc finger protein 11-like
		LOC106779799	nodulin-26
		LOC111240910	uncharacterized LOC111240910
		LOC106756868	uncharacterized protein At4g15970-like
		LOC106761364	uncharacterized LOC106761364%2C transcript variant X2
		LOC106759983	receptor-like serine/threonine-protein kinase ALE2%2C transcript variant X1
		LOC106759753	probable galactinol--sucrose galactosyltransferase 2%2C transcript variant X2
		LOC106754038	uncharacterized LOC106754038
		LOC106758041	alpha-N-acetylglucosaminidase%2C transcript variant X2
		LOC106773174	3-methyl-2-oxobutanoate hydroxymethyltransferase 1%2C mitochondrial
		LOC106767462	uncharacterized protein At2g23090
		LOC106753036	pentatricopeptide repeat-containing protein At3g49710
		LOC106761999	growth-regulating factor 1
		LOC106768003	protein FEZ
		LOC106775018	uncharacterized protein At1g08160
		LOC106780793	albumin-1
		LOC106761222	peptide deformylase 1A%2C chloroplastic/mitochondrial%2C transcript variant X6
		LOC106758576	60S ribosomal protein L10a
		LOC106778927	uncharacterized LOC106778927
		LOC106760050	LRR receptor-like serine/threonine-protein kinase GSO1
		LOC106780304	uncharacterized LOC106780304
		LOC106773703	malate dehydrogenase%2C cytoplasmic%2C transcript variant X1
		LOC106769730	zinc finger A20 and AN1 domain-containing stress-associated protein 4%2C transcript variant X2
		LOC106764457	F-box protein SNE
		LOC106780466	uncharacterized protein OsI_027940
		LOC106768036	snakin-2-like
		LOC106767234	uncharacterized LOC106767234%2C transcript variant X2
		LOC111240525	40S ribosomal protein S15-4-like
		LOC106761752	uncharacterized LOC106761752
		LOC106756338	uncharacterized LOC106756338
		LOC106764761	AP-2 complex subunit sigma
		LOC106763765	uncharacterized LOC106763765%2C transcript variant X1
		LOC106773757	cyclic nucleotide-gated cation channel beta-1%2C transcript variant X1
		LOC106752624	cell division control protein 2 homolog C
		LOC106771600	auxin-responsive protein IAA32
		LOC106779870	thermosensitive gluconokinase
		LOC106767395	basic blue protein%2C transcript variant X1
		LOC106764079	uncharacterized protein At1g76070
		LOC106769380	heavy metal-associated isoprenylated plant protein 32
		LOC106775320	agamous-like MADS-box protein AGL1%2C transcript variant X2
		LOC106755981	uncharacterized LOC106755981
		LOC106767057	beta-conglycinin%2C beta chain-like
		LOC106762469	uncharacterized LOC106762469
		LOC106763543	60S ribosomal protein L9
		LOC106767496	steroid 5-alpha-reductase DET2-like
		LOC106774533	patatin-like protein 6
		LOC106757346	DNA-directed RNA polymerase III subunit RPC9
		LOC106760469	probable transcription factor KAN4
		LOC106763038	homeobox protein SBH1%2C transcript variant X1
		LOC106757437	uncharacterized LOC106757437
		LOC106752436	UDP-glycosyltransferase 87A1-like
		LOC106777570	protein NRT1/ PTR FAMILY 7.3
		LOC106754691	60S ribosomal protein L9-like
		LOC106753826	cationic amino acid transporter 2%2C vacuolar%2C transcript variant X1
		LOC106773586	uncharacterized LOC106773586%2C transcript variant X2
		LOC106757238	small nuclear ribonucleoprotein SmD1a
		LOC106776170	heavy metal-associated isoprenylated plant protein 32
		LOC106777439	protein FEZ
		LOC106773696	protein IQ-DOMAIN 14
		LOC106777052	uncharacterized LOC106777052%2C transcript variant X1
		LOC106775011	CBL-interacting protein kinase 5-like%2C transcript variant X1
		LOC106771465	growth-regulating factor 3
		LOC106775225	cationic peroxidase 2
		LOC106763728	mitogen-activated protein kinase kinase 6
		LOC106777486	uncharacterized LOC106777486
		LOC106770029	nuclear transcription factor Y subunit A-10%2C transcript variant X4
		LOC106771392	uncharacterized LOC106771392
		LOC106755499	probable carboxylesterase 15
		LOC106770643	uncharacterized LOC106770643%2C transcript variant X2
		LOC106771439	uncharacterized LOC106771439%2C transcript variant X2
		LOC106752783	polygalacturonase inhibitor 2-like
		LOC106754443	uncharacterized LOC106754443
		LOC106758587	60S ribosomal protein L23A
		LOC106761337	long chain acyl-CoA synthetase 9%2C chloroplastic
		LOC106767246	transcription factor bHLH18
		LOC106765868	protein STICHEL-like 2
		LOC106753391	pyruvate decarboxylase 2
		LOC106775426	DNA oxidative demethylase ALKBH2
		LOC106768475	tubulin alpha chain
		LOC106753676	nascent polypeptide-associated complex subunit alpha-like protein 1
		LOC106756728	pentatricopeptide repeat-containing protein At1g62680%2C mitochondrial
		LOC106767195	BTB/POZ domain-containing protein At3g49900
		LOC106766255	transcription factor PIF4%2C transcript variant X2
		LOC106777624	dof zinc finger protein DOF2.2%2C transcript variant X2
		LOC106765976	uncharacterized LOC106765976%2C transcript variant X3
		LOC106758277	uncharacterized LOC106758277
		LOC106764264	uncharacterized LOC106764264
		LOC106758735	uncharacterized protein C106.07c%2C transcript variant X4
		LOC106758618	zinc finger protein CONSTANS-LIKE 15%2C transcript variant X1
		LOC106757377	probable indole-3-pyruvate monooxygenase YUCCA8
		LOC106752544	pyrroline-5-carboxylate reductase
		LOC106780085	putative kinase-like protein TMKL1
		LOC106767964	PLASMODESMATA CALLOSE-BINDING PROTEIN 5%2C transcript variant X2
		LOC106776919	60S ribosomal protein L13-1
		LOC106767779	embryonic protein DC-8
		LOC106769862	ferredoxin%2C root R-B1%2C transcript variant X2
		LOC106771310	uncharacterized LOC106771310%2C transcript variant X1
		LOC106754240	non-symbiotic hemoglobin 1
		LOC106767390	40S ribosomal protein S16
		LOC106754912	pentatricopeptide repeat-containing protein At3g18020
		LOC106767816	oleosin 1
		LOC106766748	probable xyloglucan endotransglucosylase/hydrolase protein 23
		LOC106754076	GRF1-interacting factor 1
		LOC106774581	uncharacterized LOC106774581
		LOC106770009	albumin-2-like
		LOC111242379	extensin-3-like
		LOC106757532	auxin-responsive protein IAA20
		LOC106757448	18 kDa seed maturation protein
		LOC106765691	glycine-rich protein A3
		LOC106767166	uncharacterized protein At4g14342
		LOC106755897	protein terminal ear1 homolog
		LOC106767574	cysteine-rich and transmembrane domain-containing protein WIH1
		LOC106762781	uncharacterized LOC106762781
		LOC106767690	uncharacterized LOC106767690%2C transcript variant X2
		LOC106764421	transcription repressor MYB5
		LOC106771417	rapid alkalinization factor-like
		LOC106760780	seed linoleate 9S-lipoxygenase-3%2C transcript variant X2
		LOC106777269	verprolin-like
		LOC106755773	secoisolariciresinol dehydrogenase-like
		LOC106758886	developmental protein SEPALLATA 1%2C transcript variant X2
		LOC106767684	10 kDa chaperonin%2C mitochondrial
		LOC106764122	dihydroflavonol 4-reductase-like
		LOC106773760	protein FAM32A
		LOC106766357	cytochrome P450 71A1%2C transcript variant X1
		LOC106767951	transcription factor bHLH18
		LOC106774927	pentatricopeptide repeat-containing protein At4g21065
		LOC106766146	probable rhamnogalacturonate lyase B
		LOC106765414	two-component response regulator ARR11
		LOC106770535	uncharacterized LOC106770535
		LOC106764040	uncharacterized LOC106764040
		LOC106771550	probable serine/threonine-protein kinase WNK7%2C transcript variant X4
		LOC106757076	60S ribosomal protein L19-1%2C transcript variant X1
		LOC106753849	putative H/ACA ribonucleoprotein complex subunit 1-like protein 1
		LOC106771839	dehydration-responsive element-binding protein 1E
		LOC106766545	pentatricopeptide repeat-containing protein At2g36980%2C mitochondrial
		LOC106761454	uncharacterized LOC106761454%2C transcript variant X1
		LOC106774939	protein ACCELERATED CELL DEATH 6-like
		LOC106771403	probable 3-deoxy-D-manno-octulosonic acid transferase%2C mitochondrial%2C transcript variant X1
		LOC106780272	P24 oleosin
		LOC106754086	transcription factor MYB4%2C transcript variant X3
		LOC106767977	40S ribosomal protein S21
		LOC106767732	late embryogenesis abundant protein Lea5
		LOC106773745	hydroquinone glucosyltransferase-like
		LOC106760210	translationally-controlled tumor protein homolog
		LOC106766640	uncharacterized LOC106766640
		LOC106752990	putative pentatricopeptide repeat-containing protein At3g15930
		LOC106759741	nitrate regulatory gene2 protein
		LOC106776386	transcription factor SPATULA-like
		LOC106761495	uncharacterized LOC106761495%2C transcript variant X2
		LOC106760925	40S ribosomal protein S10-1-like
		LOC106754365	RING-box protein 1a
		LOC106752503	laccase-3
		LOC106779969	uncharacterized LOC106779969
		LOC106755626	uncharacterized LOC106755626
		LOC106755598	DNA damage-repair/toleration protein DRT100
		LOC106758711	uncharacterized LOC106758711%2C transcript variant X1
		LOC106764427	putative F-box protein At1g58310%2C transcript variant X5
		LOC106770864	40S ribosomal protein S18
		LOC106767597	EEF1A lysine methyltransferase 3
		LOC106779717	uncharacterized LOC106779717
		LOC106757214	40S ribosomal protein S23
		LOC106767278	60S ribosomal protein L31
		LOC106758821	UDP-galactose/UDP-glucose transporter 2
		LOC106753616	transcription elongation factor SPT4 homolog 2%2C transcript variant X1
		LOC106764158	peroxidase 46
		LOC106761162	heavy metal-associated isoprenylated plant protein 7-like%2C transcript variant X2
		LOC106754768	uncharacterized LOC106754768
		LOC106770931	ABC transporter G family member 8
		LOC106764371	uncharacterized LOC106764371
		LOC106767996	gamma-glutamyl peptidase 3
		LOC106753493	stress-associated endoplasmic reticulum protein 2
		LOC106763977	nucleobase-ascorbate transporter 1
		LOC106761240	mechanosensitive ion channel protein 10-like%2C transcript variant X1
		LOC106776869	2-oxoglutarate-dependent dioxygenase DAO-like
		LOC106780565	beta-conglycinin%2C beta chain-like
		LOC106774620	protein TIFY 5A
		LOC106763756	uncharacterized LOC106763756
		LOC106755871	vicilin-like seed storage protein At2g28490
		LOC106771565	uncharacterized LOC106771565
		LOC106780621	transcription factor bHLH30
		LOC106754440	non-specific lipid-transfer protein 1
		LOC106758702	uncharacterized protein At5g01610
		LOC106756849	protein PHOSPHATE STARVATION RESPONSE 1-like
		LOC106768380	calcium-dependent protein kinase 2
		LOC106773541	glutamate dehydrogenase B
		LOC106777306	E3 ubiquitin-protein ligase RHA1B
		LOC106780550	protein MIZU-KUSSEI 1
		LOC106774961	WUSCHEL-related homeobox 9%2C transcript variant X1
		LOC106775253	uncharacterized LOC106775253
		LOC106756563	auxin transporter-like protein 5
		LOC106777075	AP2-like ethylene-responsive transcription factor AIL6
		LOC106764573	ethylene-responsive transcription factor ABI4
		LOC106761461	DNA-directed RNA polymerases II%2C IV and V subunit 8B
		LOC106780401	mavicyanin
S2 vs Lf S3 vs Lf	1599	LOC106771775	uncharacterized LOC106771775%2C transcript variant X1
		LOC106756853	zinc finger protein GIS-like
		LOC106764336	EPIDERMAL PATTERNING FACTOR-like protein 5
		LOC106761513	two-on-two hemoglobin-3
		LOC106753527	uncharacterized protein At3g28850-like
		LOC106760097	licodione synthase-like
		LOC106767932	cell division cycle-associated 7-like protein
		LOC106761410	transcription factor bHLH87-like
		LOC106780243	uncharacterized LOC106780243
		LOC106761497	inorganic pyrophosphatase 2
		LOC106754942	aspartyl protease family protein 2
		LOC106769448	protein argonaute 10%2C transcript variant X1
		LOC106767034	uncharacterized LOC106767034%2C transcript variant X2
		LOC106754249	translation initiation factor IF-2
		LOC106767514	ethylene-responsive transcription factor ERF109
		LOC106759835	cyclin-A1-1%2C transcript variant X2
		LOC106760401	probable 2-oxoglutarate-dependent dioxygenase AOP1
		LOC106768522	transcription factor CSA
		LOC106765573	formate dehydrogenase%2C mitochondrial
		LOC106779597	65-kDa microtubule-associated protein 3
		LOC106763308	cucumisin-like
		LOC106777205	cell division cycle 20.1%2C cofactor of APC complex
		LOC106775799	protein PHR1-LIKE 2%2C transcript variant X2
		LOC111240787	uncharacterized LOC111240787%2C transcript variant X2
		LOC106761795	MADS-box transcription factor 23
		LOC106761949	nucleobase-ascorbate transporter 2
		LOC106778544	60S ribosomal protein L5-2-like
		LOC106764603	putative serine/threonine-protein kinase-like protein CCR3
		LOC106763412	novel plant SNARE 11%2C transcript variant X1
		LOC106765056	transmembrane emp24 domain-containing protein p24delta9
		LOC106756722	probable arabinosyltransferase ARAD1%2C transcript variant X2
		LOC106756821	glucan endo-1%2C3-beta-glucosidase 2
		LOC106775034	formin-like protein 11
		LOC106779604	uncharacterized LOC106779604%2C transcript variant X1
		LOC106759931	aspartyl protease family protein At5g10770%2C transcript variant X1
		LOC106755719	mitochondrial import receptor subunit TOM20
		LOC106759044	uncharacterized LOC106759044%2C transcript variant X1
		LOC106768765	chlorophyllase-1
		LOC106753174	uncharacterized LOC106753174
		LOC106779266	E3 ubiquitin-protein ligase SINAT3
		LOC106777222	putative glucuronosyltransferase PGSIP8
		LOC106778064	phosphatidylinositol 4-kinase gamma 2
		LOC111241769	protein TIFY 5A-like
		LOC106755980	uncharacterized LOC106755980%2C transcript variant X3
		LOC106758894	uncharacterized LOC106758894
		LOC106779481	SNF2 domain-containing protein CLASSY 4-like
		LOC106762779	mitochondrial uncoupling protein 4-like
		LOC106769154	peroxidase 42
		LOC106776092	peptidyl-prolyl cis-trans isomerase CYP19-4
		LOC106758514	uncharacterized LOC106758514
		LOC106762557	aspartyl protease AED3
		LOC106777221	zinc finger protein 7%2C transcript variant X2
		LOC106772617	uncharacterized LOC106772617%2C transcript variant X1
		LOC106767994	uncharacterized LOC106767994%2C transcript variant X2
		LOC106774470	65-kDa microtubule-associated protein 1
		LOC106758710	serine carboxypeptidase-like 45
		LOC106767274	miraculin
		LOC106765706	kinesin-like protein KIN-8A
		LOC106757078	UDP-glycosyltransferase 708D1-like
		LOC106767865	uncharacterized LOC106767865
		LOC106757332	uncharacterized LOC106757332%2C transcript variant X2
		LOC106770589	probable leucine-rich repeat receptor-like protein kinase At1g35710
		LOC106754090	uncharacterized LOC106754090
		LOC106768687	uncharacterized LOC106768687
		LOC106761349	kinesin-like protein KIN-4C
		LOC106769698	65-kDa microtubule-associated protein 3
		LOC106757318	protein POLYCHOME
		LOC106753621	uncharacterized LOC106753621
		LOC106775231	uncharacterized LOC106775231
		LOC106756628	expansin-A20
		LOC106775425	probable C-terminal domain small phosphatase
		LOC106764010	ABC transporter G family member 39
		LOC106770756	dihydroflavonol 4-reductase-like
		LOC106761417	xanthoxin dehydrogenase
		LOC106763890	elongation factor 1-delta
		LOC106765401	36.4 kDa proline-rich protein
		LOC106765460	uncharacterized LOC106765460%2C transcript variant X2
		LOC106777127	classical arabinogalactan protein 9
		LOC106768353	E3 ubiquitin-protein ligase ATL42
		LOC106759640	protein ALP1-like
		LOC106758943	lysosomal Pro-X carboxypeptidase-like%2C transcript variant X1
		LOC106774404	lactoylglutathione lyase GLX1%2C transcript variant X5
		LOC106776302	mitochondrial uncoupling protein 5
		LOC106780646	probable pectinesterase/pectinesterase inhibitor 51
		LOC106776985	uncharacterized LOC106776985%2C transcript variant X2
		LOC106752911	soyasapogenol B glucuronide galactosyltransferase
		LOC106757441	zinc finger AN1 and C2H2 domain-containing stress-associated protein 16
		LOC106757140	enolase 1%2C chloroplastic
		LOC106758109	translocon-associated protein subunit beta
		LOC106753358	nucleobase-ascorbate transporter 6%2C transcript variant X1
		LOC106774852	berberine bridge enzyme-like 8
		LOC106777311	homologous-pairing protein 2 homolog
		LOC106763702	thaumatin-like protein
		LOC111240781	uncharacterized LOC111240781
		LOC106755696	uncharacterized LOC106755696%2C transcript variant X1
		LOC106767651	counting factor 45-1
		LOC106767851	protein SHI RELATED SEQUENCE 1%2C transcript variant X2
		LOC106771431	peamaclein-like
		LOC106774493	protein STRUBBELIG-RECEPTOR FAMILY 3%2C transcript variant X1
		LOC106755705	UDP-glycosyltransferase 74G1-like
		LOC106765448	60S ribosomal protein L32-1
		LOC106756908	uncharacterized LOC106756908%2C transcript variant X2
		LOC106754512	glutathione S-transferase U19
		LOC106775407	uncharacterized LOC106775407
		LOC106779899	proteasome subunit beta type-1
		LOC106767339	exonuclease 1%2C transcript variant X5
		LOC106758708	subtilisin-like protease SBT1.9
		LOC106765782	legumin B
		LOC106758621	WEB family protein At2g38370%2C transcript variant X2
		LOC106772063	pentatricopeptide repeat-containing protein At4g38010%2C transcript variant X1
		LOC106755568	mitotic spindle checkpoint protein MAD2
		LOC106776936	peroxidase 51
		LOC106778267	protein RALF-like 24%2C transcript variant X2
		LOC106777478	aspartic proteinase CDR1-like
		LOC106752651	ABC transporter G family member 9-like
		LOC106756127	histone H4
		LOC106757669	FT-interacting protein 1%2C transcript variant X1
		LOC106777927	tubulin alpha-1 chain
		LOC111241992	katanin p80 WD40 repeat-containing subunit B1 homolog
		LOC106760655	transcription factor MYB101-like
		LOC106775364	serine/threonine-protein kinase-like protein At5g23170
		LOC106765855	L-lactate dehydrogenase A%2C transcript variant X1
		LOC106756695	lipid transfer-like protein VAS
		LOC106761241	pectinesterase inhibitor 3
		LOC106765468	protein ALP1-like
		LOC106769175	patellin-3
		LOC106780335	RNA-binding protein 24-B%2C transcript variant X1
		LOC106758397	(+)-neomenthol dehydrogenase-like
		LOC106760986	peroxidase 39
		LOC106755825	SHUGOSHIN 2%2C transcript variant X1
		LOC106773818	uncharacterized protein At3g17950-like
		LOC106778173	uncharacterized LOC106778173%2C transcript variant X2
		LOC106761562	protein tesmin/TSO1-like CXC 5
		LOC106779423	PLASMODESMATA CALLOSE-BINDING PROTEIN 3-like
		LOC106761093	protein STICHEL-like 2%2C transcript variant X2
		LOC106765926	endoglucanase 2
		LOC106756991	mannan endo-1%2C4-beta-mannosidase 1-like
		LOC111241464	uncharacterized LOC111241464
		LOC106771447	uncharacterized LOC106771447
		LOC106765209	AP2-like ethylene-responsive transcription factor ANT
		LOC106780265	50S ribosomal protein L9
		LOC106755637	protein AF-10%2C transcript variant X1
		LOC106760476	Werner Syndrome-like exonuclease
		LOC106755360	aspartic proteinase-like protein 1%2C transcript variant X1
		LOC106771606	actin-interacting protein 1-2
		LOC106772778	probable calcium-binding protein CML49
		LOC106754541	uncharacterized LOC106754541
		LOC106766492	beta-1%2C3-galactosyltransferase 6
		LOC106756809	transcription factor PIF3
		LOC106760859	putative cyclin-A3-1
		LOC106753249	uncharacterized LOC106753249
		LOC106775122	60S ribosomal protein L18-3
		LOC106752632	protein LIGHT-DEPENDENT SHORT HYPOCOTYLS 5-like
		LOC106761305	TOG array regulator of axonemal microtubules protein 1%2C transcript variant X1
		LOC106771428	GDSL esterase/lipase At5g03610
		LOC106778306	xyloglucan endotransglucosylase/hydrolase 2
[truncated: 4,573 more rows]

## Sheet: Up-regulation in leaf
Names	total	elements	Description
S2 vs Lf S3 vs Lf S4 vs Lf	3092	LOC106773834	uncharacterized LOC106773834
		LOC106765296	probable plastid-lipid-associated protein 8%2C chloroplastic
		LOC106762116	phosphatidate phosphatase PAH2%2C transcript variant X8
		LOC106763721	LEAF RUST 10 DISEASE-RESISTANCE LOCUS RECEPTOR-LIKE PROTEIN KINASE-like 2.1
		LOC106773608	phosphatidylcholine:diacylglycerol cholinephosphotransferase 1
		LOC106778787	protein BIG GRAIN 1-like E
		LOC106758613	peptidyl-prolyl cis-trans isomerase FKBP19%2C chloroplastic
		LOC106762247	probable xyloglucan endotransglucosylase/hydrolase protein 23
		LOC106772520	glycerol-3-phosphate 2-O-acyltransferase 6
		LOC106769936	ferric reduction oxidase 2
		LOC106759244	monodehydroascorbate reductase 4%2C peroxisomal
		LOC106764088	TMV resistance protein N-like%2C transcript variant X1
		LOC106762003	linoleate 9S-lipoxygenase
		LOC106778840	uncharacterized LOC106778840
		LOC106778567	(-)-germacrene D synthase
		LOC106775360	pirin-like protein
		LOC106756003	protein TIFY 6B%2C transcript variant X2
		LOC106761306	uncharacterized acetyltransferase At3g50280%2C transcript variant X2
		LOC106763952	sodium transporter HKT1
		LOC106764826	probable WRKY transcription factor 71
		LOC106769081	cytochrome P450 89A2-like
		LOC106756654	transmembrane protein 184 homolog DDB_G0279555%2C transcript variant X5
		LOC106776047	linamarin synthase 2
		LOC106761501	transcription factor MYB114
		LOC106757492	chaperone protein DnaJ
		LOC106755381	O-acyltransferase WSD1
		LOC106775387	uncharacterized LOC106775387
		LOC106764995	multicystatin-like
		LOC106757410	probable polygalacturonase%2C transcript variant X4
		LOC106773514	transcription factor bHLH18
		LOC106769837	CBL-interacting serine/threonine-protein kinase 4-like
		LOC106776129	phosphatidylglycerophosphatase GEP4%2C mitochondrial%2C transcript variant X3
		LOC106755704	protein SODIUM POTASSIUM ROOT DEFECTIVE 3-like
		LOC106764908	ribulose bisphosphate carboxylase/oxygenase activase%2C chloroplastic
		LOC106761279	LRR receptor-like serine/threonine-protein kinase GSO1
		LOC106778077	lysine histidine transporter-like 8
		LOC106758525	LEAF RUST 10 DISEASE-RESISTANCE LOCUS RECEPTOR-LIKE PROTEIN KINASE-like 1.4%2C transcript variant X2
		LOC106758858	truncated transcription factor CAULIFLOWER A
		LOC106773825	ribulose bisphosphate carboxylase small chain 1%2C chloroplastic
		LOC106753691	pentatricopeptide repeat-containing protein At3g26630%2C chloroplastic
		LOC106752638	AP2-like ethylene-responsive transcription factor At1g16060
		LOC106772777	28 kDa ribonucleoprotein%2C chloroplastic
		LOC106771988	transcription factor bHLH128
		LOC106761627	uncharacterized LOC106761627
		LOC106759745	protein MRG2
		LOC106772001	ABC transporter G family member 11
		LOC106757717	SWI/SNF-related matrix-associated actin-dependent regulator of chromatin subfamily A-like protein 1
		LOC106778958	BEACH domain-containing protein C2%2C transcript variant X2
		LOC106778885	pathogen-related protein-like
		LOC106773943	uncharacterized LOC106773943
		LOC106772298	blue-light photoreceptor PHR2%2C transcript variant X2
		LOC106763232	TMV resistance protein N-like
		LOC106765203	cucumisin-like
		LOC106775762	protein trichome birefringence-like 38
		LOC106756130	polyol transporter 5
		LOC106752882	probable starch synthase 4%2C chloroplastic/amyloplastic%2C transcript variant X3
		LOC106761691	protein NRT1/ PTR FAMILY 4.5
		LOC106754806	uncharacterized LOC106754806
		LOC106775233	phytoene synthase 2%2C chloroplastic
		LOC106768753	protein LONGIFOLIA 2%2C transcript variant X1
		LOC106765590	(3S%2C6E)-nerolidol synthase 1
		LOC106755682	protein ACCELERATED CELL DEATH 6
		LOC106765047	GDP-L-galactose phosphorylase 1
		LOC106760146	uncharacterized LOC106760146%2C transcript variant X1
		LOC106775234	AAA-ATPase At2g46620
		LOC106774065	TMV resistance protein N-like%2C transcript variant X1
		LOC106779085	protein RESPONSE TO LOW SULFUR 2
		LOC106776041	GDSL esterase/lipase At1g29670-like
		LOC106761656	RNA polymerase sigma factor sigD%2C chloroplastic%2C transcript variant X2
		LOC106755837	momilactone A synthase
		LOC106766470	G-type lectin S-receptor-like serine/threonine-protein kinase LECRK3
		LOC106764500	heavy metal-associated isoprenylated plant protein 19
		LOC106774981	anthocyanidin 3-O-glucosyltransferase 7
		LOC106779579	calreticulin-3%2C transcript variant X1
		LOC106769190	uncharacterized LOC106769190%2C transcript variant X2
		LOC106764512	EG45-like domain containing protein
		LOC106771573	isoprene synthase%2C chloroplastic-like
		LOC106759568	cationic amino acid transporter 9%2C chloroplastic%2C transcript variant X2
		LOC106756466	MAR-binding filament-like protein 1-1
		LOC106762196	lon protease 2
		LOC106768216	putative TrmH family tRNA/rRNA methyltransferase
		LOC106775208	probable plastid-lipid-associated protein 4%2C chloroplastic
		LOC106759701	CBBY-like protein
		LOC106754670	uncharacterized LOC106754670
		LOC106753775	protein SRC1%2C transcript variant X1
		LOC106775621	variable charge X-linked protein 1-like
		LOC106771070	3-isopropylmalate dehydratase large subunit%2C chloroplastic
		LOC106762448	chloroplast processing peptidase%2C transcript variant X2
		LOC106763203	TMV resistance protein N-like%2C transcript variant X3
		LOC106759822	probable glucan 1%2C3-beta-glucosidase A
		LOC106754884	putative disease resistance RPP13-like protein 1%2C transcript variant X1
		LOC106764943	DNA polymerase I A%2C chloroplastic/mitochondrial%2C transcript variant X1
		LOC106780258	golgin subfamily B member 1%2C transcript variant X17
		LOC106766722	pentatricopeptide repeat-containing protein At5g66520
		LOC106765718	probable inactive serine/threonine-protein kinase scy2
		LOC106764696	MADS-box transcription factor 23-like%2C transcript variant X1
		LOC106756780	peptide chain release factor APG3%2C chloroplastic
		LOC106755412	universal stress protein PHOS32
		LOC106765347	sulfite exporter TauE/SafE family protein 3
		LOC106773556	germin-like protein subfamily 3 member 1
		LOC106779207	BEACH domain-containing protein C2
		LOC106756485	ferritin-3%2C chloroplastic
		LOC106764436	probable carboxylesterase 15
		LOC106779203	long-chain-alcohol oxidase FAO1%2C transcript variant X2
		LOC106754715	uncharacterized LOC106754715
		LOC106760996	F-box/FBD/LRR-repeat protein At3g14710%2C transcript variant X1
		LOC106761429	uncharacterized LOC106761429
		LOC106774413	uncharacterized LOC106774413
		LOC106768242	protein phosphatase 2C 56%2C transcript variant X4
		LOC111242777	uncharacterized LOC111242777
		LOC106766684	ribulose-1%2C5 bisphosphate carboxylase/oxygenase large subunit N-methyltransferase%2C chloroplastic
		LOC106776010	acyltransferase-like protein At1g54570%2C chloroplastic
		LOC106776649	probable polyol transporter 6
		LOC106755100	MDIS1-interacting receptor like kinase 2-like
		LOC106753613	F-box protein SKIP31-like%2C transcript variant X1
		LOC106779936	secoisolariciresinol dehydrogenase-like
		LOC106777821	homeobox protein BEL1 homolog
		LOC106761551	stress-response A/B barrel domain-containing protein HS1
		LOC106762570	protein DETOXIFICATION 40
		LOC106774185	ELF3-like protein 2%2C transcript variant X2
		LOC106775549	uncharacterized LOC106775549%2C transcript variant X3
		LOC106773165	adenine DNA glycosylase%2C transcript variant X1
		LOC106765498	cysteine-rich repeat secretory protein 12
		LOC106763199	receptor-like protein 12
		LOC106773714	uncharacterized LOC106773714
		LOC106757779	putative disease resistance protein RGA3
		LOC106779470	probable leucine-rich repeat receptor-like serine/threonine-protein kinase At3g14840%2C transcript variant X1
		LOC106773968	patatin-like protein 1
		LOC106779509	tocopherol O-methyltransferase%2C chloroplastic%2C transcript variant X1
		LOC106773433	arginine--tRNA ligase%2C chloroplastic/mitochondrial%2C transcript variant X3
		LOC106774026	ABC transporter G family member 36
		LOC106774837	benzyl alcohol O-benzoyltransferase-like
		LOC106755285	uncharacterized LOC106755285
		LOC106777632	ferredoxin--NADP reductase%2C leaf isozyme%2C chloroplastic
		LOC106757228	uncharacterized LOC106757228
		LOC106771372	chaperone protein ClpB3%2C chloroplastic%2C transcript variant X2
		LOC106772989	ABC transporter G family member 11%2C transcript variant X1
		LOC106756717	ultraviolet-B receptor UVR8%2C transcript variant X6
		LOC106765125	synaptotagmin-2%2C transcript variant X1
		LOC106767294	uncharacterized LOC106767294%2C transcript variant X2
		LOC106778105	protein NRT1/ PTR FAMILY 6.3
		LOC106773254	patatin-17-like
		LOC106768429	calcium permeable stress-gated cation channel 1%2C transcript variant X2
		LOC106773726	receptor like protein kinase S.2-like
		LOC106754170	violaxanthin de-epoxidase%2C chloroplastic%2C transcript variant X4
		LOC106766708	silicon efflux transporter LSI2%2C transcript variant X1
		LOC106767746	protein CHLORORESPIRATORY REDUCTION 7%2C chloroplastic%2C transcript variant X2
		LOC106753937	glyceraldehyde-3-phosphate dehydrogenase A%2C chloroplastic
		LOC106768427	receptor-like protein 12
		LOC106762012	adenylate kinase 5%2C chloroplastic%2C transcript variant X2
		LOC106758841	probable serine/threonine-protein kinase PBL5
		LOC106777713	aluminum-activated malate transporter 12
		LOC106760835	probable polygalacturonase
		LOC106773784	MLO-like protein 1
		LOC106779820	protochlorophyllide-dependent translocon component 52%2C chloroplastic
		LOC106766219	LRR receptor-like serine/threonine-protein kinase GSO2%2C transcript variant X2
		LOC106760696	uncharacterized LOC106760696
		LOC106779336	uncharacterized LOC106779336
		LOC106774250	BRASSINOSTEROID INSENSITIVE 1-associated receptor kinase 1
		LOC106761724	WAT1-related protein At4g08290%2C transcript variant X1
		LOC106779630	carboxymethylenebutenolidase homolog
		LOC106761540	EPIDERMAL PATTERNING FACTOR-like protein 3%2C transcript variant X2
		LOC106760989	gibberellin 3-beta-dioxygenase 1
		LOC106777868	protein DETOXIFICATION 27-like
		LOC106778986	uncharacterized LOC106778986%2C transcript variant X1
		LOC106779859	protein NRT1/ PTR FAMILY 3.1
		LOC106772040	myosin-1%2C transcript variant X4
		LOC106759493	protein NRT1/ PTR FAMILY 6.1
		LOC106762825	sodium/calcium exchanger NCL
		LOC106776897	protein NUCLEAR FUSION DEFECTIVE 4
		LOC106767451	salicylate carboxymethyltransferase
		LOC106766409	S-type anion channel SLAH2%2C transcript variant X1
		LOC106776391	wall-associated receptor kinase-like 14
		LOC106771080	protein PROTON GRADIENT REGULATION 5%2C chloroplastic
		LOC106768466	phospholipid-transporting ATPase 10-like
		LOC106766847	heparanase-like protein 1%2C transcript variant X4
		LOC106770222	UDP-glycosyltransferase 74G1
		LOC106772114	protein NRT1/ PTR FAMILY 5.2
		LOC106775405	calmodulin-like protein 11%2C transcript variant X3
		LOC106768608	uncharacterized LOC106768608
		LOC106752640	B-box zinc finger protein 32
		LOC106777068	AAA-ATPase At2g18193%2C transcript variant X1
		LOC106759346	uncharacterized LOC106759346%2C transcript variant X4
		LOC106775174	NAD(P)H-quinone oxidoreductase subunit N%2C chloroplastic
		LOC106777352	protein FANTASTIC FOUR 3-like
		LOC106775434	monothiol glutaredoxin-S4
		LOC106753661	cytochrome P450 94B3
		LOC106754985	uncharacterized protein At5g03900%2C chloroplastic%2C transcript variant X1
		LOC106771726	uncharacterized LOC106771726
		LOC106776440	cyclic dof factor 1
		LOC106763357	UDP-glycosyltransferase 2
		LOC106768916	histidine kinase 1
		LOC106769947	glutathionyl-hydroquinone reductase YqjG
		LOC106753919	uncharacterized LOC106753919
		LOC106760850	uncharacterized LOC106760850%2C transcript variant X1
		LOC106768550	BEL1-like homeodomain protein 4%2C transcript variant X2
		LOC106779459	probable leucine-rich repeat receptor-like protein kinase At1g35710
		LOC106758778	UDP-glycosyltransferase 90A1-like
		LOC106766549	uncharacterized LOC106766549
		LOC106766776	protein IMPAIRED IN BABA-INDUCED STERILITY 1
		LOC106761857	G-type lectin S-receptor-like serine/threonine-protein kinase At2g19130
		LOC106765052	probable serine/threonine-protein kinase WNK4
		LOC106779912	potassium transporter 7
		LOC106768684	TMV resistance protein N
		LOC106755335	tropinone reductase homolog At2g29150-like
		LOC106777601	putative U-box domain-containing protein 50%2C transcript variant X2
		LOC106758861	cationic peroxidase 1
		LOC106758023	chlorophyll a-b binding protein CP29.3%2C chloroplastic
		LOC106770665	uncharacterized LOC106770665
		LOC106775025	beta-amyrin synthase%2C transcript variant X15
		LOC106759908	putative L-ascorbate peroxidase 6%2C transcript variant X3
		LOC106766488	AP2-like ethylene-responsive transcription factor At1g16060
		LOC106777518	uncharacterized LOC106777518%2C transcript variant X6
		LOC106760602	putative leucine-rich repeat receptor-like protein kinase At2g19210
		LOC106774132	TMV resistance protein N-like%2C transcript variant X2
		LOC106763044	probable receptor-like protein kinase At1g11050
		LOC106774202	aldehyde dehydrogenase family 2 member C4
		LOC106766564	uncharacterized LOC106766564
		LOC106762569	U-box domain-containing protein 44%2C transcript variant X2
		LOC106754062	uncharacterized LOC106754062
		LOC106776540	scarecrow-like protein 3
		LOC106757868	protein trichome birefringence-like 10
		LOC106772353	3-ketoacyl-CoA synthase 6
		LOC106776860	indole-3-acetic acid-amido synthetase GH3.10-like
		LOC106775818	disease resistance protein RPM1%2C transcript variant X1
		LOC106766671	ethylene-responsive transcription factor ERF114-like
		LOC106762849	pheophytinase%2C chloroplastic%2C transcript variant X2
		LOC106758670	isoprene synthase%2C chloroplastic%2C transcript variant X2
		LOC106769594	short-chain dehydrogenase TIC 32%2C chloroplastic-like%2C transcript variant X2
		LOC106773770	probable inactive nicotinamidase At3g16190
		LOC106756020	serine protease SPPA%2C chloroplastic%2C transcript variant X1
		LOC106759510	uncharacterized LOC106759510
		LOC106761247	psbP domain-containing protein 3%2C chloroplastic
		LOC106772493	pentatricopeptide repeat-containing protein At3g53700%2C chloroplastic
		LOC106763391	exocyst complex component EXO70B1-like
		LOC106763904	probable serine/threonine-protein kinase PBL2
		LOC106772244	isoliquiritigenin 2'-O-methyltransferase-like%2C transcript variant X2
		LOC106756813	uncharacterized LOC106756813
		LOC106768292	aspartyl protease family protein 1
		LOC106759000	zinc finger protein CONSTANS
		LOC106764232	periaxin
		LOC106779801	protein NRT1/ PTR FAMILY 4.5-like
		LOC106779793	probable WRKY transcription factor 65
		LOC106772011	ABC transporter C family member 10
		LOC106774044	ascorbate transporter%2C chloroplastic
		LOC106770424	uncharacterized LOC106770424%2C transcript variant X1
		LOC106770414	GABA transporter 1-like%2C transcript variant X1
		LOC106759373	protein DETOXIFICATION 44%2C chloroplastic%2C transcript variant X2
		LOC106774412	laccase-4
		LOC106775902	internal alternative NAD(P)H-ubiquinone oxidoreductase A1%2C mitochondrial
		LOC106768583	3-oxoacyl-[acyl-carrier-protein] synthase II%2C chloroplastic
		LOC106777869	protein DETOXIFICATION 27-like
		LOC106769763	uncharacterized LOC106769763%2C transcript variant X1
		LOC106775681	ferredoxin-A
		LOC106758773	psbP-like protein 1%2C chloroplastic
		LOC106776568	G-type lectin S-receptor-like serine/threonine-protein kinase LECRK2
		LOC106774057	peptidyl-prolyl cis-trans isomerase CYP38%2C chloroplastic
		LOC106780440	G-type lectin S-receptor-like serine/threonine-protein kinase At4g27290%2C transcript variant X2
		LOC106777245	tryptophan synthase beta chain 1
		LOC106772767	protein PHOTOSYSTEM I ASSEMBLY 2%2C chloroplastic%2C transcript variant X2
		LOC106776435	uncharacterized LOC106776435
		LOC106768323	probable disease resistance protein At5g66900%2C transcript variant X1
		LOC106756503	LEAF RUST 10 DISEASE-RESISTANCE LOCUS RECEPTOR-LIKE PROTEIN KINASE-like 2.4
		LOC106772410	alkaline/neutral invertase E%2C chloroplastic
		LOC106762708	amino acid permease 6
		LOC106776806	alpha-amylase 3%2C chloroplastic
		LOC106758881	protein HEADING DATE 3A
		LOC106777175	uncharacterized LOC106777175
		LOC106758582	isoflavone 7-O-methyltransferase-like%2C transcript variant X1
		LOC106770748	ferritin-3%2C chloroplastic
		LOC106775091	uncharacterized LOC106775091
		LOC106777045	protein DOWNY MILDEW RESISTANCE 6
		LOC106762669	NAC domain-containing protein 21/22
		LOC106769920	purine-uracil permease NCS1
		LOC106756345	BEL1-like homeodomain protein 1%2C transcript variant X1
		LOC106771296	LEAF RUST 10 DISEASE-RESISTANCE LOCUS RECEPTOR-LIKE PROTEIN KINASE-like 1.2%2C transcript variant X4
		LOC106767843	branched-chain-amino-acid aminotransferase 2%2C chloroplastic%2C transcript variant X1
		LOC106779256	two-component response regulator ARR8
		LOC106762120	ultraviolet-B receptor UVR8
		LOC106752554	ferredoxin-dependent glutamate synthase%2C chloroplastic%2C transcript variant X2
		LOC111241047	sodium/potassium/calcium exchanger 1-like%2C transcript variant X2
		LOC106780245	lysine histidine transporter 1
		LOC106762167	cytochrome P450 CYP82D47
		LOC106779677	WAT1-related protein At5g40240
		LOC106778886	protein MKS1
		LOC106780182	cysteine synthase%2C transcript variant X2
		LOC106764986	TMV resistance protein N-like
		LOC106753295	uncharacterized LOC106753295
		LOC106776117	spermidine hydroxycinnamoyl transferase
		LOC106769607	amino acid transporter AVT1A
		LOC106762491	probable solanesyl-diphosphate synthase 3%2C chloroplastic
		LOC106767087	molybdenum cofactor sulfurase
		LOC106761966	respiratory burst oxidase homolog protein C%2C transcript variant X1
		LOC106767643	dCTP pyrophosphatase 1
		LOC106770798	uncharacterized LOC106770798
		LOC106752855	probable WRKY transcription factor 35
		LOC106777142	protein PHYTOCHROME KINASE SUBSTRATE 2-like
		LOC106757851	putative disease resistance protein RGA1
		LOC106779412	putative UPF0481 protein At3g02645
		LOC106771866	piezo-type mechanosensitive ion channel homolog%2C transcript variant X3
		LOC106753941	magnesium-protoporphyrin IX monomethyl ester [oxidative] cyclase%2C chloroplastic
		LOC106755267	21 kDa protein
		LOC111240959	probable inactive leucine-rich repeat receptor kinase XIAO
		LOC106773884	transcription factor bHLH18-like
		LOC106754376	non-specific lipid transfer protein GPI-anchored 1
		LOC106757190	putative UPF0481 protein At3g02645
		LOC106768798	PGR5-like protein 1A%2C chloroplastic
		LOC106763720	uncharacterized mitochondrial protein AtMg00810-like
		LOC106764128	transcription factor bHLH51
		LOC106754279	protochlorophyllide-dependent translocon component 52%2C chloroplastic
		LOC106762100	pleiotropic drug resistance protein 1
		LOC106773379	uncharacterized LOC106773379
		LOC106762238	J domain-containing protein required for chloroplast accumulation response 1%2C transcript variant X2
		LOC106769213	uncharacterized LOC106769213
		LOC106759600	CBL-interacting serine/threonine-protein kinase 14
		LOC106777331	uncharacterized LOC106777331
		LOC106776021	cysteine desulfurase 1%2C chloroplastic%2C transcript variant X3
		LOC106774932	GDSL esterase/lipase At5g45670
		LOC106769581	light-harvesting complex-like protein 3 isotype 2%2C chloroplastic
		LOC106753934	MDIS1-interacting receptor like kinase 2
		LOC106757361	uncharacterized protein At2g39920%2C transcript variant X2
		LOC106776925	protein TIFY 6B
		LOC106778179	uncharacterized LOC106778179
		LOC106763817	WAT1-related protein At5g07050
		LOC106772800	3-ketoacyl-CoA synthase 11
		LOC106767545	cystinosin homolog
		LOC106764347	uncharacterized LOC106764347%2C transcript variant X1
		LOC106778210	uncharacterized LOC106778210%2C transcript variant X1
		LOC106768240	uncharacterized LOC106768240
		LOC106765526	uncharacterized LOC106765526
		LOC106773750	putative UDP-rhamnose:rhamnosyltransferase 1
		LOC106754190	uncharacterized LOC106754190
		LOC106768082	putative calcium-binding protein CML19
		LOC106771655	probable acetyltransferase NATA1-like
		LOC106758172	monofunctional riboflavin biosynthesis protein RIBA 3%2C chloroplastic%2C transcript variant X1
		LOC106771958	putative elongation factor TypA-like SVR3%2C chloroplastic
		LOC106775329	serine/threonine-protein kinase HT1
		LOC106769599	benzyl alcohol O-benzoyltransferase
		LOC106760571	beta-hexosaminidase 2%2C transcript variant X1
		LOC106763319	TMV resistance protein N
		LOC106767387	protein CHLORORESPIRATORY REDUCTION 6%2C chloroplastic
		LOC106769971	probable serine/threonine-protein kinase SIS8%2C transcript variant X2
		LOC106753440	uncharacterized LOC106753440%2C transcript variant X2
		LOC106759007	adenine/guanine permease AZG1
		LOC106773536	NADPH-dependent aldo-keto reductase%2C chloroplastic-like
		LOC106771292	uncharacterized LOC106771292
		LOC106771236	50S ribosomal protein L15%2C chloroplastic
		LOC106770802	probable protein phosphatase 2C 38%2C transcript variant X2
		LOC106754189	indole-3-acetic acid-amido synthetase GH3.10
		LOC106756605	palmitoyl-acyl carrier protein thioesterase%2C chloroplastic
		LOC106760172	uncharacterized LOC106760172%2C transcript variant X2
		LOC106758970	zinc finger protein ZAT11
		LOC106763774	protein DETOXIFICATION 33-like
		LOC106754854	S-adenosylmethionine synthase 1-like
		LOC106757504	NAC domain-containing protein 90-like%2C transcript variant X2
		LOC106759069	transcription factor SCREAM2-like
		LOC106766652	uncharacterized LOC106766652
		LOC106777772	pectin acetylesterase 8%2C transcript variant X5
		LOC106767256	probable ascorbate-specific transmembrane electron transporter 1
		LOC106766006	uncharacterized protein At4g06744-like
		LOC106765954	transcription factor BEE 1
		LOC106778208	metal tolerance protein 1%2C transcript variant X6
		LOC106768527	B-box zinc finger protein 18%2C transcript variant X3
		LOC106772087	ammonium transporter 1 member 2
		LOC106772977	haloalkane dehalogenase
		LOC106780357	U-box domain-containing protein 44
		LOC106765024	glutamyl-tRNA reductase 1%2C chloroplastic
		LOC106757838	signal recognition particle 54 kDa protein%2C chloroplastic
		LOC106776222	TMV resistance protein N%2C transcript variant X4
		LOC106774315	shikimate O-hydroxycinnamoyltransferase%2C transcript variant X1
		LOC106780336	30S ribosomal protein 2%2C chloroplastic
		LOC106776697	uncharacterized LOC106776697
		LOC106762409	choline-phosphate cytidylyltransferase 1%2C transcript variant X1
		LOC106768675	TMV resistance protein N
		LOC106769106	28 kDa ribonucleoprotein%2C chloroplastic
		LOC106759612	cytochrome b561 and DOMON domain-containing protein At4g12980
		LOC106752947	potassium channel KAT1
		LOC106768726	bifunctional purple acid phosphatase 26
		LOC106774074	photosynthetic NDH subunit of subcomplex B 1%2C chloroplastic
		LOC106765722	photosystem I reaction center subunit III%2C chloroplastic
		LOC106767527	uncharacterized LOC106767527
		LOC106761657	abscisic acid 8'-hydroxylase 3%2C transcript variant X1
		LOC106769999	probable LRR receptor-like serine/threonine-protein kinase At4g20450%2C transcript variant X2
		LOC106756179	linoleate 13S-lipoxygenase 2-1%2C chloroplastic
		LOC106754149	hydroquinone glucosyltransferase
		LOC106780042	chymotrypsin inhibitor 3
		LOC106759494	zinc finger protein CONSTANS-LIKE 2
		LOC106772515	germin-like protein subfamily 2 member 4%2C transcript variant X1
		LOC106771836	traB domain-containing protein%2C transcript variant X3
		LOC106780748	TMV resistance protein N-like
		LOC106774236	peptidyl-prolyl cis-trans isomerase FKBP20-2%2C chloroplastic%2C transcript variant X3
		LOC106772002	uncharacterized protein slr1919
		LOC106766519	ABC transporter B family member 21-like
		LOC106779002	UDP-galactose/UDP-glucose transporter 4
		LOC106769207	protein NRT1/ PTR FAMILY 6.2
		LOC106765054	potassium channel SKOR
		LOC106761626	receptor-like protein 12
		LOC106760965	disease resistance protein TAO1-like
		LOC106757723	probable glutamyl endopeptidase%2C chloroplastic%2C transcript variant X3
		LOC106777679	glycine-rich domain-containing protein 1
		LOC106771057	zinc finger protein 8
		LOC106761645	uncharacterized LOC106761645
		LOC106772623	glycerate dehydrogenase
		LOC106780518	epimerase family protein SDR39U1 homolog%2C chloroplastic
		LOC106764001	dehydrodolichyl diphosphate synthase 2
		LOC106753361	CBL-interacting serine/threonine-protein kinase 3%2C transcript variant X9
		LOC106769077	uncharacterized LOC106769077
		LOC106757846	uncharacterized LOC106757846%2C transcript variant X1
		LOC106754176	protein SYM1%2C transcript variant X2
		LOC106754489	ribosome-binding ATPase YchF
		LOC106772756	uncharacterized LOC106772756
		LOC106767646	heavy metal-associated isoprenylated plant protein 16%2C transcript variant X1
		LOC106778281	probable magnesium transporter NIPA1
		LOC106756131	polyol transporter 5-like
		LOC106757216	uncharacterized LOC106757216
		LOC106771151	dihydrodipicolinate reductase-like protein CRR1%2C chloroplastic
		LOC106769683	albumin-2
		LOC106780309	chlorophyll a-b binding protein 13%2C chloroplastic
		LOC111241659	uncharacterized LOC111241659
		LOC106773986	uncharacterized LOC106773986%2C transcript variant X2
		LOC106775795	protein LNK1%2C transcript variant X3
		LOC106762197	phospholipase D alpha 1
		LOC106754827	DELLA protein GAI1
		LOC106764689	glycine dehydrogenase (decarboxylating)%2C mitochondrial
		LOC106766085	heavy metal-associated isoprenylated plant protein 39-like
		LOC106754029	non-specific lipid-transfer protein 3-like
		LOC106777255	uncharacterized LOC106777255
		LOC106764621	LEAF RUST 10 DISEASE-RESISTANCE LOCUS RECEPTOR-LIKE PROTEIN KINASE-like 2.1%2C transcript variant X3
		LOC106763204	receptor-like protein 12
		LOC106760711	hexose carrier protein HEX6-like
		LOC106768815	trehalase%2C transcript variant X1
		LOC106762898	phytoene synthase 2%2C chloroplastic
		LOC106772592	actin-related protein 2/3 complex subunit 2B%2C transcript variant X2
		LOC106761266	uncharacterized LOC106761266
		LOC106757657	photosystem II reaction center W protein%2C chloroplastic
		LOC106756638	protein NUCLEAR FUSION DEFECTIVE 4
		LOC106753392	protein DMR6-LIKE OXYGENASE 2-like%2C transcript variant X2
		LOC106773524	(+)-neomenthol dehydrogenase-like
		LOC106773143	uncharacterized LOC106773143
		LOC106757440	monothiol glutaredoxin-S6
		LOC106773629	chloroplast envelope membrane protein%2C transcript variant X2
		LOC106760209	protein CURVATURE THYLAKOID 1B%2C chloroplastic
		LOC106765719	uncharacterized hydrolase YugF-like
		LOC106763152	uncharacterized LOC106763152
		LOC106765199	glycosyltransferase family 64 protein C4
		LOC106754311	cysteine-rich receptor-like protein kinase 10
		LOC106763506	uncharacterized LOC106763506
		LOC106775922	membrane metalloprotease ARASP%2C chloroplastic
		LOC106761500	omega-hydroxypalmitate O-feruloyl transferase
		LOC106764994	multicystatin-like%2C transcript variant X1
		LOC106777663	transcription factor SRM1%2C transcript variant X2
		LOC106764679	pentatricopeptide repeat-containing protein At3g53170%2C transcript variant X5
		LOC106762517	uncharacterized LOC106762517%2C transcript variant X2
		LOC106780723	uncharacterized LOC106780723
		LOC106758067	beta-amyrin 28-oxidase
		LOC106762608	vacuolar-sorting receptor 6
		LOC106767349	phosphomannomutase/phosphoglucomutase
		LOC106773488	G-type lectin S-receptor-like serine/threonine-protein kinase At4g27290
		LOC106772229	early light-induced protein%2C chloroplastic
		LOC106771739	GDSL esterase/lipase At5g03610%2C transcript variant X1
		LOC106768188	auxin response factor 2B
		LOC106776344	F-box/kelch-repeat protein SKIP25
		LOC106763656	putative wall-associated receptor kinase-like 16
		LOC106773317	TMV resistance protein N
		LOC106778786	reticulon-like protein B8%2C transcript variant X2
		LOC106775508	protein NLP6
		LOC106779750	GABA transporter 1-like
		LOC106761066	GDSL esterase/lipase APG
		LOC111240515	glyoxylate/hydroxypyruvate reductase HPR3-like
		LOC106780386	linoleate 9S-lipoxygenase 5%2C chloroplastic%2C transcript variant X1
		LOC106769065	uncharacterized LOC106769065
		LOC106759649	aquaporin NIP6-1
		LOC106772058	UPF0603 protein At1g54780%2C chloroplastic
		LOC106777099	uncharacterized LOC106777099
		LOC106778395	glycerol-3-phosphate dehydrogenase [NAD(+)] 2%2C chloroplastic%2C transcript variant X1
		LOC106774079	putative ABC transporter C family member 15
		LOC106764924	MAR-binding filament-like protein 1-1
		LOC106774259	pentatricopeptide repeat-containing protein At2g18940%2C chloroplastic-like%2C transcript variant X1
		LOC106761466	uncharacterized acetyltransferase At3g50280-like
		LOC106779635	cellulose synthase-like protein G1
		LOC106769691	uncharacterized LOC106769691
		LOC106764393	nucleolin
		LOC106775859	probable ribose-5-phosphate isomerase 4%2C chloroplastic
		LOC106755159	kinesin-like protein KIN-14B
		LOC106768702	uncharacterized LOC106768702%2C transcript variant X1
		LOC106769350	anthocyanidin 3-O-glucosyltransferase 5-like%2C transcript variant X2
		LOC106779176	zinc transporter 11%2C transcript variant X2
		LOC106764034	uncharacterized LOC106764034
		LOC111241781	uncharacterized LOC111241781
		LOC106775740	mediator of RNA polymerase II transcription subunit 33A%2C transcript variant X2
		LOC106758166	probable endo-1%2C3(4)-beta-glucanase ARB_01444
		LOC106778530	gibberellin 2-beta-dioxygenase 8-like
		LOC106776417	homeobox-leucine zipper protein HAT4
		LOC106773189	uncharacterized LOC106773189
		LOC106756773	lysosomal Pro-X carboxypeptidase
		LOC106776334	long chain acyl-CoA synthetase 2
		LOC106772565	homeobox protein knotted-1-like 10
		LOC106772925	protein DETOXIFICATION 9%2C transcript variant X10
		LOC106780652	RINT1-like protein MAG2L%2C transcript variant X3
		LOC106769045	uncharacterized LOC106769045
		LOC106753262	transcription factor MYB1R1
		LOC106769703	disease resistance protein RGA2-like
		LOC106779067	ubiquitin carboxyl-terminal hydrolase 17-like
		LOC106755448	dirigent protein 22
		LOC106762025	ABC transporter C family member 14%2C transcript variant X1
		LOC106764865	uncharacterized protein At1g01500%2C transcript variant X2
		LOC106756452	cellulose synthase A catalytic subunit 7 [UDP-forming]-like%2C transcript variant X2
		LOC106761845	pentatricopeptide repeat-containing protein At5g55840%2C transcript variant X2
		LOC106775378	GDSL esterase/lipase At5g45910
		LOC106754152	GDSL esterase/lipase At5g33370
		LOC106759262	serine/threonine-protein kinase STN8%2C chloroplastic%2C transcript variant X4
		LOC106771842	cysteine-rich receptor-like protein kinase 10%2C transcript variant X1
		LOC106759556	protein EDS1L
		LOC106754047	uncharacterized LOC106754047
		LOC106756555	uncharacterized LOC106756555
		LOC106769731	uncharacterized LOC106769731
		LOC106779452	protein trichome birefringence-like 41
		LOC106754841	chitinase 10
		LOC106771367	aluminum-activated malate transporter 12
		LOC106765475	probable plastid-lipid-associated protein 7%2C chloroplastic
		LOC106768860	squamosa promoter-binding-like protein 13A%2C transcript variant X5
		LOC111241652	leucine-rich repeat receptor-like protein CLAVATA2
		LOC106760292	WRKY transcription factor 55%2C transcript variant X3
		LOC106765279	chlorophyll a-b binding protein 8%2C chloroplastic
		LOC106761619	uncharacterized LOC106761619
		LOC106755206	TMV resistance protein N
		LOC106762418	U-box domain-containing protein 35%2C transcript variant X1
		LOC106772127	putative receptor-like protein kinase At4g00960%2C transcript variant X3
		LOC106767206	mechanosensitive ion channel protein 10
		LOC106762903	uncharacterized LOC106762903
		LOC106769986	protein IQ-DOMAIN 1
		LOC106768616	oligopeptide transporter 3
		LOC106755854	MDIS1-interacting receptor like kinase 2
		LOC106757098	receptor-like protein kinase HSL1%2C transcript variant X1
		LOC106770808	inositol-tetrakisphosphate 1-kinase 3%2C transcript variant X4
		LOC106771496	uncharacterized LOC106771496
		LOC106772692	uncharacterized LOC106772692%2C transcript variant X2
		LOC106762345	DNA mismatch repair protein MLH1%2C transcript variant X4
		LOC106769216	30S ribosomal protein S5%2C chloroplastic
		LOC106780594	protein FAF-like%2C chloroplastic
		LOC106777302	sulfite exporter TauE/SafE family protein 3-like
		LOC106778184	chlorophyll a-b binding protein%2C chloroplastic
		LOC106779112	pentatricopeptide repeat-containing protein At5g21222%2C transcript variant X2
		LOC106761509	receptor-like protein 12
		LOC106778007	palmitoyl-protein thioesterase 1
		LOC106779816	uncharacterized LOC106779816%2C transcript variant X2
		LOC106772038	psbP domain-containing protein 7%2C chloroplastic
		LOC106761102	lecithin-cholesterol acyltransferase-like 1
		LOC106759816	potassium transporter 6
		LOC106765605	abscisic acid 8'-hydroxylase 4
		LOC106775548	acyl-CoA--sterol O-acyltransferase 1
		LOC106763003	SNF1-related protein kinase regulatory subunit beta-2%2C transcript variant X1
		LOC106759024	xyloglucan endotransglucosylase/hydrolase protein 2%2C transcript variant X1
		LOC106757398	MATH domain and coiled-coil domain-containing protein At3g58270
		LOC106766994	haloacid dehalogenase-like hydrolase domain-containing protein At4g39970
		LOC106768706	malate dehydrogenase 2%2C peroxisomal
		LOC106758545	uncharacterized LOC106758545%2C transcript variant X4
		LOC106756350	inner membrane protein PPF-1%2C chloroplastic%2C transcript variant X1
		LOC106770360	protein SLOW GREEN 1%2C chloroplastic-like%2C transcript variant X3
		LOC106762386	uncharacterized LOC106762386
		LOC106754783	tyrosine aminotransferase%2C transcript variant X1
		LOC106760096	uncharacterized methyltransferase At2g41040%2C chloroplastic
		LOC106753416	cytochrome P450 78A5
		LOC106777573	calmodulin-binding transcription activator 3-like
		LOC106767485	protein NRT1/ PTR FAMILY 4.6
		LOC106770671	cysteine-rich receptor-like protein kinase 10
		LOC106754222	fasciclin-like arabinogalactan protein 9
		LOC106763066	transcription factor VIP1
		LOC106767325	4-coumarate--CoA ligase 2
		LOC106752466	probable protein phosphatase 2C 26%2C transcript variant X2
		LOC106773084	seed linoleate 9S-lipoxygenase-like
		LOC106764964	aldose 1-epimerase
		LOC106756053	disease resistance protein RPP13-like
		LOC106762541	beta-fructofuranosidase%2C soluble isoenzyme I
		LOC106768449	K(+) efflux antiporter 3%2C chloroplastic%2C transcript variant X1
		LOC106762080	uncharacterized LOC106762080
		LOC106777102	putative 12-oxophytodienoate reductase 11
		LOC106755234	transcription factor JUNGBRUNNEN 1
		LOC106779020	aldehyde dehydrogenase family 2 member B7%2C mitochondrial
		LOC106774330	transcription termination/antitermination protein NusG
		LOC106776261	metal-nicotianamine transporter YSL1
		LOC106766779	putative glucose-6-phosphate 1-epimerase%2C transcript variant X1
		LOC106773880	E3 ubiquitin-protein ligase RHA1B
		LOC106760472	allene oxide synthase 2%2C chloroplastic-like
		LOC106753628	uncharacterized LOC106753628%2C transcript variant X4
		LOC106765018	F-box protein At2g26850
		LOC106762719	protein NCA1
		LOC106770729	monooxygenase 2-like
		LOC106768221	ABC transporter B family member 25
		LOC106754761	photosystem I subunit O
		LOC106769916	early nodulin-75
		LOC106755328	CSC1-like protein At1g69450%2C transcript variant X3
		LOC106759521	heparan-alpha-glucosaminide N-acetyltransferase
		LOC106753007	homeobox-leucine zipper protein ANTHOCYANINLESS 2%2C transcript variant X1
		LOC106775655	sugar transporter ERD6-like 5%2C transcript variant X4
		LOC106778940	uncharacterized LOC106778940%2C transcript variant X2
		LOC106752589	shewanella-like protein phosphatase 1
		LOC106778094	ribonuclease III domain-containing protein RNC1%2C chloroplastic%2C transcript variant X2
		LOC106780685	callose synthase 5
		LOC106767591	phospholipase A1-IIgamma
		LOC106768900	proline-rich protein 4%2C transcript variant X2
		LOC106765978	general transcription factor IIF subunit 2%2C transcript variant X1
		LOC106774081	TMV resistance protein N-like%2C transcript variant X1
		LOC106772768	transmembrane ascorbate ferrireductase 1
		LOC106778389	beta carbonic anhydrase 5%2C chloroplastic%2C transcript variant X2
		LOC106762267	glutamate receptor 3.7
		LOC106779791	fasciclin-like arabinogalactan protein 12
		LOC111241521	MDIS1-interacting receptor like kinase 2-like
		LOC106769516	ferredoxin--NADP reductase%2C leaf isozyme%2C chloroplastic
		LOC106753850	probable arabinosyltransferase ARAD1
		LOC106768875	probable LRR receptor-like serine/threonine-protein kinase At2g23950
		LOC106780314	subtilisin-like protease SBT1.9
		LOC106765790	kunitz-type trypsin inhibitor-like 2 protein
		LOC106763648	rust resistance kinase Lr10-like
		LOC106771817	pentatricopeptide repeat-containing protein At3g04760%2C chloroplastic
		LOC106775140	benzyl alcohol O-benzoyltransferase-like
		LOC106773396	uncharacterized LOC106773396
		LOC106762551	acetolactate synthase 3%2C chloroplastic
		LOC106779669	probable sucrose-phosphate synthase 3%2C transcript variant X1
		LOC106753792	protease HtpX homolog%2C transcript variant X2
		LOC106772315	auxin-responsive protein IAA14
		LOC106771456	serine carboxypeptidase-like 26
		LOC106774252	probable leucine-rich repeat receptor-like protein kinase At1g35710
		LOC106759019	amino acid transporter AVT1I-like
		LOC106754642	thioredoxin
		LOC106775311	cytochrome P450 86A1
		LOC106768452	leucine--tRNA ligase%2C chloroplastic/mitochondrial%2C transcript variant X4
		LOC106765338	probable LRR receptor-like serine/threonine-protein kinase At3g47570%2C transcript variant X1
		LOC106753842	glycerol-3-phosphate dehydrogenase [NAD(+)]
		LOC106764218	uncharacterized LOC106764218%2C transcript variant X2
		LOC106775499	monothiol glutaredoxin-S10
		LOC106763989	cytokinin riboside 5'-monophosphate phosphoribohydrolase LOG8
		LOC106778069	BTB/POZ domain-containing protein At5g67385
		LOC106773334	uncharacterized LOC106773334
		LOC106757645	protein BIC1%2C transcript variant X1
		LOC106755039	G-type lectin S-receptor-like serine/threonine-protein kinase LECRK3
		LOC106760137	protein LHY%2C transcript variant X2
		LOC106772723	gibberellin receptor GID1C
		LOC106776733	uncharacterized LOC106776733
		LOC106774166	rhodanese-like domain-containing protein 4%2C chloroplastic
		LOC106759698	beta-amylase
		LOC106765897	Werner Syndrome-like exonuclease
		LOC106762313	LRR receptor-like serine/threonine-protein kinase GSO1
		LOC106769383	1-deoxy-D-xylulose-5-phosphate synthase%2C chloroplastic
		LOC106768308	uncharacterized LOC106768308%2C transcript variant X1
		LOC106762320	transcription factor TGA3%2C transcript variant X2
		LOC106760987	probable BOI-related E3 ubiquitin-protein ligase 3
		LOC106764736	ABC transporter C family member 3
		LOC106778742	phenylalanine ammonia-lyase class 2
		LOC106765025	phytoene synthase 2%2C chloroplastic%2C transcript variant X4
		LOC106767109	GATA transcription factor 21%2C transcript variant X1
		LOC106771555	SPX domain-containing protein 2
		LOC106761862	protein PHYLLO%2C chloroplastic%2C transcript variant X2
		LOC106763338	pectate lyase
		LOC106755884	uncharacterized LOC106755884
		LOC106769475	protein NRT1/ PTR FAMILY 2.11
		LOC106776886	protein CHUP1%2C chloroplastic%2C transcript variant X2
		LOC106776949	MADS-box protein JOINTLESS%2C transcript variant X2
		LOC106779427	acyl-CoA--sterol O-acyltransferase 1
		LOC106760738	putative esterase YitV
		LOC106756021	pentatricopeptide repeat-containing protein At1g18485%2C transcript variant X3
		LOC106773035	ankyrin repeat-containing protein ITN1%2C transcript variant X1
		LOC106772208	triacylglycerol lipase 1
		LOC106774526	uncharacterized LOC106774526%2C transcript variant X4
		LOC106755391	O-acyltransferase WSD1
		LOC106756981	toll/interleukin-1 receptor-like protein
		LOC106758569	cationic peroxidase 1
		LOC106774614	tonoplast dicarboxylate transporter
		LOC106768723	probable anion transporter 6%2C chloroplastic%2C transcript variant X1
		LOC106753315	polymerase delta-interacting protein 2%2C transcript variant X2
		LOC106756542	beta-galactosidase 8
		LOC106757739	cucumisin
		LOC106770724	transcription factor ABORTED MICROSPORES%2C transcript variant X2
		LOC106756267	probable E3 ubiquitin-protein ligase MARCH10%2C transcript variant X2
		LOC106754720	gibberellin 20 oxidase 1-D
		LOC106765597	probable receptor-like protein kinase At1g49730%2C transcript variant X1
		LOC106755430	uncharacterized membrane protein At3g27390%2C transcript variant X2
		LOC106764475	uncharacterized LOC106764475%2C transcript variant X1
		LOC106760720	eugenol synthase 1-like
		LOC106757770	probable aquaporin PIP-type 7a%2C transcript variant X1
		LOC106773192	protein CURVATURE THYLAKOID 1A%2C chloroplastic
		LOC106778965	receptor-like protein 12
		LOC106775585	spermidine hydroxycinnamoyl transferase-like
		LOC106761295	WUSCHEL-related homeobox 4
		LOC106775915	beta-glucosidase 47
		LOC106764109	LEAF RUST 10 DISEASE-RESISTANCE LOCUS RECEPTOR-LIKE PROTEIN KINASE-like 2.3
		LOC106769748	probable plastid-lipid-associated protein 13%2C chloroplastic%2C transcript variant X1
		LOC106764639	ribonuclease E/G-like protein%2C chloroplastic%2C transcript variant X1
		LOC106775729	serine/threonine-protein phosphatase PP1%2C transcript variant X2
		LOC106757668	DEAD-box ATP-dependent RNA helicase 3%2C chloroplastic%2C transcript variant X1
		LOC106762395	low affinity sulfate transporter 3
		LOC106771235	zeatin O-glucosyltransferase-like
		LOC106763717	uncharacterized LOC106763717
		LOC106765397	mitochondrial carnitine/acylcarnitine carrier-like protein
		LOC111240544	uncharacterized LOC111240544
		LOC106756064	F-box protein At1g67340
		LOC106753828	protein RICE FLOWERING LOCUS T 1-like
		LOC106771385	protein BIC1
		LOC106768416	glutamyl-tRNA(Gln) amidotransferase subunit B%2C chloroplastic/mitochondrial
		LOC106762803	protein TIC 55%2C chloroplastic
		LOC106771149	vacuolar iron transporter homolog 4
		LOC106769699	uncharacterized LOC106769699%2C transcript variant X1
		LOC106762919	putative clathrin assembly protein At1g33340
		LOC106756757	exocyst complex component EXO70H1-like
		LOC106754200	probable L-type lectin-domain containing receptor kinase VII.2
		LOC106774233	ABC transporter G family member 40
		LOC106779046	cellulose synthase-like protein G1
		LOC106761705	cation/H(+) antiporter 28%2C transcript variant X2
		LOC106765619	carbon catabolite repressor protein 4 homolog 3%2C transcript variant X2
		LOC106780331	NAC domain-containing protein 43
		LOC106756356	beta-1%2C6-galactosyltransferase GALT29A
		LOC106779003	RING-H2 finger protein ATL38%2C transcript variant X2
		LOC106767561	cytochrome P450 89A2-like
		LOC106763192	TMV resistance protein N-like
		LOC106772498	glutathione reductase%2C chloroplastic%2C transcript variant X2
		LOC106762582	isoflavone reductase-like protein
		LOC106759693	putative leucine-rich repeat receptor-like protein kinase At2g19210%2C transcript variant X1
		LOC106779198	probable inactive purple acid phosphatase 27
		LOC106770449	uncharacterized LOC106770449
		LOC106761414	putative rRNA methylase YtqB
		LOC106778062	oxygen-evolving enhancer protein 1%2C chloroplastic
		LOC106764395	uncharacterized LOC106764395
		LOC106763723	putative nuclease HARBI1
		LOC106777836	B-box zinc finger protein 18
		LOC106758606	probable WRKY transcription factor 70
		LOC106769316	beta-amylase 3%2C chloroplastic
		LOC111240527	UPF0481 protein At3g47200-like
		LOC106768576	uncharacterized LOC106768576
		LOC106772028	serine/threonine-protein kinase Nek5%2C transcript variant X4
		LOC106771233	ubiquitin-like-specific protease ESD4%2C transcript variant X3
		LOC106777057	pectinesterase-like
		LOC106763385	exocyst complex component EXO70B1
		LOC106772913	homeobox-leucine zipper protein GLABRA 2-like
		LOC106773571	uncharacterized LOC106773571
		LOC106777219	LEAF RUST 10 DISEASE-RESISTANCE LOCUS RECEPTOR-LIKE PROTEIN KINASE-like 1.1
		LOC106771781	uncharacterized LOC106771781
		LOC106767790	uncharacterized LOC106767790
		LOC106761050	probable WRKY transcription factor 70
		LOC106764260	LOB domain-containing protein 21
		LOC106767593	PAP-specific phosphatase HAL2-like
		LOC106772911	cytochrome P450 72A15
		LOC106759057	protein BIC1
		LOC106765432	probable glycosyltransferase At3g42180
		LOC106770751	neo-calmodulin%2C transcript variant X1
		LOC111240514	uncharacterized LOC111240514
		LOC106775787	chlorophyll a-b binding protein CP24 10A%2C chloroplastic
		LOC106763884	laccase-4
		LOC106769090	dehydrodolichyl diphosphate synthase 6%2C transcript variant X9
		LOC106772401	carotene epsilon-monooxygenase%2C chloroplastic
		LOC106779697	WAT1-related protein At5g40240%2C transcript variant X3
		LOC111241046	uncharacterized LOC111241046
		LOC106777747	WPP domain-interacting tail-anchored protein 2%2C transcript variant X3
		LOC106776072	uncharacterized LOC106776072
		LOC106777005	ADP-ribosylation factor 2%2C transcript variant X1
		LOC106774073	aquaporin TIP2-1-like
		LOC106762331	glyceraldehyde-3-phosphate dehydrogenase B%2C chloroplastic
		LOC106753679	uncharacterized LOC106753679
		LOC106758475	receptor-like protein kinase FERONIA
		LOC106772953	ABC transporter C family member 8
		LOC106772461	light-harvesting complex-like protein OHP2%2C chloroplastic%2C transcript variant X1
		LOC106769825	myosin-13
		LOC106762369	receptor-like protein 12
		LOC106754789	bidirectional sugar transporter SWEET2-like
		LOC106763209	probable LRR receptor-like serine/threonine-protein kinase At4g36180
		LOC111241682	uncharacterized LOC111241682
		LOC106765384	APO protein 2%2C chloroplastic
		LOC106755706	two-component response regulator-like APRR3
		LOC106777044	protein WALLS ARE THIN 1%2C transcript variant X2
		LOC106768517	cysteine synthase%2C chloroplastic/chromoplastic
		LOC106767213	hypersensitive-induced reaction 1 protein
		LOC106759924	probable carboxylesterase 15
		LOC106768666	glucose-1-phosphate adenylyltransferase large subunit 3%2C chloroplastic/amyloplastic
		LOC106761427	serine/threonine-protein kinase STY46
		LOC106777258	cytochrome P450 CYP736A12
		LOC106768885	protein HOTHEAD
		LOC106765225	probable disease resistance protein At4g33300
		LOC106757546	protein TSS
		LOC106779646	peroxisomal membrane protein 11B
		LOC106752742	uncharacterized LOC106752742
		LOC106764940	deoxynucleoside triphosphate triphosphohydrolase SAMHD1 homolog
		LOC106756740	2-Cys peroxiredoxin BAS1%2C chloroplastic
		LOC106764244	uncharacterized protein At4g06744-like
		LOC106764013	uncharacterized LOC106764013%2C transcript variant X1
		LOC106774522	transcription factor bHLH112%2C transcript variant X1
		LOC106773394	cytochrome P450 CYP82D47-like
		LOC106753502	F-box/kelch-repeat protein At1g67480
		LOC106779345	receptor-like protein 12
		LOC106772069	titin
		LOC106776969	glutathione S-transferase U18
		LOC106760749	pentatricopeptide repeat-containing protein At5g42310%2C mitochondrial
		LOC106756244	transcription factor bHLH80
		LOC106762426	glycine-rich protein 2
		LOC111242249	nuclear polyadenylated RNA-binding protein 3-like
		LOC106763972	lon protease 2
		LOC106778166	soluble inorganic pyrophosphatase 1
		LOC106769019	ferrochelatase-2%2C chloroplastic%2C transcript variant X2
		LOC106753050	transcription factor UNE10%2C transcript variant X2
		LOC106757889	uncharacterized LOC106757889
		LOC106764750	cryptochrome-1%2C transcript variant X2
		LOC106765254	glucose-6-phosphate isomerase 1%2C chloroplastic
		LOC106757944	protein LOW PSII ACCUMULATION 1%2C chloroplastic%2C transcript variant X1
		LOC106778345	CBL-interacting serine/threonine-protein kinase 1%2C transcript variant X5
		LOC106764118	50S ribosomal protein L31%2C chloroplastic
		LOC106753926	cytochrome P450 98A2
		LOC106756921	protein NUCLEAR FUSION DEFECTIVE 4-like
		LOC106774052	probable aquaporin PIP1-4
		LOC106772903	cytochrome P450 82A4-like
		LOC106755811	uncharacterized LOC106755811%2C transcript variant X1
		LOC106780555	chlorophyllide a oxygenase%2C chloroplastic
		LOC106755161	putative UPF0481 protein At3g02645
		LOC106761625	protein DETOXIFICATION 19-like
		LOC106755429	trypsin inhibitor A-like
		LOC106765714	tryptophan aminotransferase-related protein 4
		LOC106757273	pentatricopeptide repeat-containing protein At2g41720%2C transcript variant X2
		LOC106757003	TMV resistance protein N-like%2C transcript variant X2
		LOC106755709	aquaporin SIP1-1
		LOC106754417	E3 ubiquitin-protein ligase UPL4%2C transcript variant X4
		LOC106771827	putative receptor-like protein kinase At4g00960
		LOC106771738	uncharacterized LOC106771738
		LOC106754600	uncharacterized LOC106754600%2C transcript variant X3
		LOC106779371	probable carboxylesterase 8
		LOC106774322	laccase-4
		LOC106758870	protein LURP-one-related 15%2C transcript variant X1
		LOC106759491	adenylylsulfatase HINT3%2C transcript variant X2
		LOC111240820	uncharacterized LOC111240820
		LOC106757103	thioredoxin-like 3-1%2C chloroplastic%2C transcript variant X1
		LOC106752718	peroxidase P7
		LOC106761164	NAD(P)H-quinone oxidoreductase subunit U%2C chloroplastic%2C transcript variant X2
		LOC106777446	protein NRT1/ PTR FAMILY 5.1
		LOC106775194	transcription factor TGA4%2C transcript variant X4
		LOC106780441	G-type lectin S-receptor-like serine/threonine-protein kinase At4g27290
		LOC106754875	macrophage migration inhibitory factor homolog
		LOC106769613	uncharacterized LOC106769613%2C transcript variant X4
		LOC106761677	receptor-like protein 12
		LOC106774104	serine/threonine-protein kinase STN8%2C chloroplastic-like%2C transcript variant X2
		LOC106755883	probable WRKY transcription factor 31
		LOC106757523	auxin-responsive protein SAUR15
		LOC106769227	disease resistance protein At4g27190%2C transcript variant X1
		LOC106754262	receptor-like protein kinase HSL1
		LOC106766849	ATP synthase delta chain%2C chloroplastic
		LOC106760740	putative esterase YitV%2C transcript variant X2
		LOC106767677	probable rhamnogalacturonate lyase B%2C transcript variant X1
		LOC106771366	LEAF RUST 10 DISEASE-RESISTANCE LOCUS RECEPTOR-LIKE PROTEIN KINASE-like 2.5
		LOC106755971	probable E3 ubiquitin-protein ligase XERICO
		LOC106769242	uncharacterized LOC106769242
		LOC106763373	protein NUCLEAR FUSION DEFECTIVE 4
		LOC106772963	patatin-like protein 3
		LOC106767743	ethylene-responsive transcription factor ERF039
		LOC106756610	secoisolariciresinol dehydrogenase-like
		LOC106762817	chaperone protein DnaJ
		LOC106764810	CSC1-like protein RXW8%2C transcript variant X3
		LOC106777756	AP2-like ethylene-responsive transcription factor TOE3%2C transcript variant X2
		LOC106779866	NADPH-dependent alkenal/one oxidoreductase%2C chloroplastic
		LOC106768868	uncharacterized LOC106768868%2C transcript variant X1
		LOC106774478	putative PAP-specific phosphatase%2C mitochondrial
		LOC106762355	primary amine oxidase
		LOC106773782	solute carrier family 40 member 2%2C transcript variant X1
		LOC106775732	glutamine synthetase leaf isozyme%2C chloroplastic
		LOC106775863	katanin p80 WD40 repeat-containing subunit B1 homolog%2C transcript variant X2
		LOC106776796	PHD finger protein MALE STERILITY 1
		LOC106759267	uncharacterized LOC106759267
		LOC106759878	beta-hexosaminidase 2
		LOC106772865	chlorophyll a-b binding protein CP26%2C chloroplastic
		LOC106770601	probable cyclic nucleotide-gated ion channel 20%2C chloroplastic
		LOC106756237	trehalose-phosphate phosphatase A%2C transcript variant X4
		LOC106774946	uncharacterized LOC106774946
		LOC106774319	uncharacterized LOC106774319
		LOC106757490	uncharacterized LOC106757490
		LOC106760572	probable aspartic protease At2g35615
		LOC106765081	acyl-lipid (9-3)-desaturase
		LOC106766686	cyclic dof factor 1%2C transcript variant X3
		LOC106772564	oxalate--CoA ligase-like
		LOC106769684	albumin-2-like
		LOC106759404	probable endo-1%2C3(4)-beta-glucanase ARB_01444
		LOC106754169	D-xylose-proton symporter-like 3%2C chloroplastic
		LOC106765839	protein PLASTID MOVEMENT IMPAIRED 2
		LOC106758006	photosystem II reaction center PSB28 protein%2C chloroplastic%2C transcript variant X1
		LOC106778556	photosynthetic NDH subunit of lumenal location 3%2C chloroplastic
		LOC106778245	dehydrogenase/reductase SDR family member 12
		LOC106758597	1-aminocyclopropane-1-carboxylate oxidase homolog 1
		LOC106776592	cytochrome c-type biogenesis ccda-like chloroplastic protein 2%2C transcript variant X2
		LOC106777978	U-box domain-containing protein 5%2C transcript variant X2
		LOC106752836	berberine bridge enzyme-like 13
		LOC106773738	7-methylxanthosine synthase 1
		LOC106779748	NAD-dependent protein deacylase SRT2%2C transcript variant X2
		LOC106777313	PGR5-like protein 1B%2C chloroplastic%2C transcript variant X1
		LOC106773779	protein NRT1/ PTR FAMILY 5.4-like
		LOC106755987	CASP-like protein 1C1
		LOC106768881	aminomethyltransferase%2C mitochondrial%2C transcript variant X1
		LOC106763957	ABC transporter G family member 31
		LOC106772217	sodium/hydrogen exchanger 2-like
		LOC106761585	uncharacterized LOC106761585
		LOC106766929	probable esterase KAI2
		LOC106768769	uncharacterized LOC106768769
		LOC106754228	squamosa promoter-binding-like protein 3
		LOC106778652	probable N-acetyltransferase HLS1-like
		LOC106777215	formyltetrahydrofolate deformylase 1%2C mitochondrial-like%2C transcript variant X3
		LOC106763068	anthocyanidin 3-O-glucosyltransferase 2-like
		LOC106763002	amino acid transporter AVT6C
		LOC106774369	cytochrome P450 71A1
		LOC106757360	calmodulin-binding protein 60 G%2C transcript variant X2
		LOC106759162	scarecrow-like protein 14
		LOC106769293	lysine-specific demethylase JMJ25%2C transcript variant X4
		LOC106767694	glutamate receptor 2.8
		LOC106760774	serine carboxypeptidase-like 13
		LOC106756892	uncharacterized LOC106756892
		LOC106777977	disease resistance protein RPP8%2C transcript variant X1
		LOC106769302	ABSCISIC ACID-INSENSITIVE 5-like protein 2%2C transcript variant X6
		LOC106760392	ribosome-binding protein 1
		LOC106762512	leucine-rich repeat receptor protein kinase EMS1-like
		LOC106763525	putative disease resistance protein At3g14460
		LOC106771938	VAN3-binding protein%2C transcript variant X1
		LOC106764227	chaperonin-like RbcX protein 2%2C chloroplastic%2C transcript variant X2
		LOC106759376	CBL-interacting protein kinase 2-like%2C transcript variant X1
		LOC106776053	potassium channel AKT2/3
		LOC106767245	transcription factor MYBS3%2C transcript variant X2
		LOC106768756	pentatricopeptide repeat-containing protein At4g16390%2C chloroplastic%2C transcript variant X2
		LOC106778842	transcription factor LAF1
		LOC106761989	protein LNK2%2C transcript variant X1
		LOC111240502	probable serine/threonine-protein kinase PBL18
		LOC106776108	pentatricopeptide repeat-containing protein At4g16390%2C chloroplastic-like
		LOC106754448	non-specific lipid-transfer protein 1
		LOC106759815	probable WRKY transcription factor 31
		LOC106779819	putative lipase YOR059C%2C transcript variant X1
		LOC106776223	protein HHL1%2C chloroplastic
		LOC106777992	pentatricopeptide repeat-containing protein At5g13770%2C chloroplastic
		LOC106764710	anthocyanidin 3-O-glucosyltransferase 2
		LOC106766883	monogalactosyldiacylglycerol synthase 2%2C chloroplastic
		LOC106761644	GDSL esterase/lipase 1
		LOC106763252	uncharacterized LOC106763252
		LOC106780714	probable inactive ATP-dependent zinc metalloprotease FTSHI 4%2C chloroplastic
		LOC106770873	GDSL esterase/lipase At4g28780
		LOC106758848	protein LURP-one-related 15-like%2C transcript variant X4
		LOC106753827	protein FLOWERING LOCUS T
		LOC106756010	myosin-2%2C transcript variant X3
		LOC106753327	elongation factor Tu%2C chloroplastic
		LOC106769257	putative transcription factor bHLH107
		LOC106775336	metacaspase-3%2C transcript variant X1
		LOC106769418	two pore calcium channel protein 1%2C transcript variant X3
		LOC106779017	protein REVEILLE 1-like
		LOC106779803	P34 probable thiol protease
		LOC106763726	rust resistance kinase Lr10-like
		LOC106755072	putative disease resistance RPP13-like protein 1
		LOC106774006	protein TSS%2C transcript variant X1
		LOC106769839	hippocampus abundant transcript-like protein 1%2C transcript variant X1
		LOC111240480	protein SUPPRESSOR OF PHYA-105 1-like
		LOC106770165	uncharacterized LOC106770165%2C transcript variant X4
		LOC106765147	protein TPX2%2C transcript variant X3
		LOC106758022	heat stress transcription factor A-7a%2C transcript variant X2
		LOC106764820	LRR receptor-like serine/threonine-protein kinase GSO2
		LOC106757571	auxin-induced protein AUX28-like
		LOC106778165	protein CURVATURE THYLAKOID 1B%2C chloroplastic
		LOC106775015	beta-amyrin synthase%2C transcript variant X3
		LOC106765230	gibberellin 20 oxidase 1
		LOC106753364	cyclin-D1-1
		LOC106759112	protein LURP-one-related 15-like
		LOC106752643	calcium-transporting ATPase 9%2C plasma membrane-type
		LOC106765331	strigolactone esterase RMS3
		LOC106779211	geraniol 8-hydroxylase-like
		LOC106761079	UPF0481 protein At3g47200%2C transcript variant X1
		LOC106768840	5'-nucleotidase domain-containing protein 4
		LOC106777059	signal recognition particle 43 kDa protein%2C chloroplastic
		LOC106764945	receptor-like cytoplasmic kinase 176
		LOC106768908	aluminum-activated malate transporter 9%2C transcript variant X1
		LOC106768861	E3 ubiquitin-protein ligase XBAT32
		LOC106760816	14 kDa proline-rich protein DC2.15
		LOC106761654	protein PLANT CADMIUM RESISTANCE 8
		LOC106777485	uncharacterized LOC106777485
		LOC106768851	hydroxymethylglutaryl-CoA lyase%2C mitochondrial%2C transcript variant X3
		LOC106753381	two-component response regulator ORR22
		LOC106776276	uncharacterized protein At4g15545%2C transcript variant X2
		LOC106769054	ycf3-interacting protein 1%2C chloroplastic
		LOC106767323	strigolactone esterase D14
		LOC106753991	cation/calcium exchanger 1-like
		LOC106766294	protein ECERIFERUM 26-like
		LOC106764422	uncharacterized LOC106764422
		LOC106762615	TPR repeat-containing thioredoxin TTL1
		LOC106756707	chlorophyll a-b binding protein P4%2C chloroplastic
		LOC106757058	magnesium transporter MRS2-I%2C transcript variant X4
		LOC106756940	TMV resistance protein N-like
		LOC106765542	protein WVD2-like 5
		LOC106774585	uncharacterized LOC106774585
		LOC106776043	GDSL esterase/lipase At1g29670
		LOC106755083	protein LNK3%2C transcript variant X2
		LOC106759820	derlin-1.1%2C transcript variant X1
		LOC106764194	WUSCHEL-related homeobox 4
		LOC106771116	hydroxyisourate hydrolase-like
		LOC106767454	uncharacterized LOC106767454%2C transcript variant X1
		LOC106767470	protein JINGUBANG
		LOC106773044	TMV resistance protein N-like%2C transcript variant X2
		LOC106773221	(+)-neomenthol dehydrogenase-like
		LOC106777758	histidine kinase 1
		LOC106767134	translation initiation factor IF-1%2C chloroplastic
		LOC106752977	polyphenol oxidase I%2C chloroplastic-like
		LOC106759159	receptor-like protein kinase FERONIA
		LOC106761608	non-specific lipid-transfer protein 8
		LOC106763022	pentatricopeptide repeat-containing protein At2g27610
		LOC106778215	serine hydroxymethyltransferase%2C mitochondrial
		LOC106769523	probable serine/threonine-protein kinase PIX13
		LOC106770312	protease Do-like 1%2C chloroplastic%2C transcript variant X2
		LOC106770842	caffeoylshikimate esterase%2C transcript variant X3
		LOC106758847	receptor-like protein kinase ANXUR2
		LOC106773213	ripening-related protein 3-like
		LOC106776139	uncharacterized LOC106776139%2C transcript variant X1
		LOC106776987	cytochrome P450 71D11
		LOC106777484	probable calcium-binding protein CML45
		LOC106775783	pyridoxal reductase%2C chloroplastic%2C transcript variant X1
		LOC106777630	putative glucose-6-phosphate 1-epimerase
		LOC106754423	protein REVEILLE 8%2C transcript variant X4
		LOC106777795	diacylglycerol O-acyltransferase 2D%2C transcript variant X1
		LOC106758864	aspartic proteinase PCS1
		LOC106763998	zinc transporter 8
		LOC106765765	calcium sensing receptor%2C chloroplastic
		LOC106760536	MLP-like protein 43
		LOC106764254	receptor-like protein 12
		LOC106763115	cucumisin
		LOC106763062	probable serine/threonine-protein kinase PBL21
		LOC106777374	4-coumarate--CoA ligase-like 7
		LOC106754399	tetrapyrrole-binding protein%2C chloroplastic
		LOC106757395	dirigent protein 2
		LOC106778175	anthranilate N-methyltransferase%2C transcript variant X1
		LOC111242572	putative UDP-rhamnose:rhamnosyltransferase 1
		LOC106768888	uncharacterized LOC106768888
		LOC106772483	long chain acyl-CoA synthetase 1%2C transcript variant X4
		LOC106758093	protein PLASTID MOVEMENT IMPAIRED 2%2C transcript variant X2
		LOC106761106	transcription factor bHLH115
		LOC106776035	6-phosphofructo-2-kinase/fructose-2%2C6-bisphosphatase
		LOC106758073	L-type lectin-domain containing receptor kinase IV.1
		LOC106756847	putative disease resistance protein RGA4%2C transcript variant X2
		LOC106771519	RING-H2 finger protein ATL16-like
		LOC106776930	methylthioribose kinase
		LOC111242018	uncharacterized LOC111242018
		LOC111241710	putative disease resistance RPP13-like protein 1
		LOC106766818	uncharacterized LOC106766818
		LOC106762169	cytochrome P450 CYP82D47
		LOC106771986	ABC transporter G family member 22
		LOC106753929	potassium transporter 4
		LOC106780738	MLP-like protein 34
		LOC106780475	B-box domain protein 30
		LOC106752616	uncharacterized LOC106752616
		LOC106762228	uncharacterized LOC106762228
		LOC106778732	basic leucine zipper 43
		LOC106756290	F-box protein At2g16365%2C transcript variant X1
		LOC106767889	serine/threonine-protein kinase-like protein ACR4
		LOC106778860	auxin response factor 2A%2C transcript variant X3
		LOC111241887	uncharacterized LOC111241887%2C transcript variant X2
		LOC106778964	LRR receptor-like serine/threonine-protein kinase GSO1
		LOC106764249	adenine phosphoribosyltransferase 5%2C transcript variant X4
		LOC106777218	calmodulin-like protein 1
		LOC106760528	disease resistance protein RML1B-like
		LOC106774174	ribulose bisphosphate carboxylase small chain 1%2C chloroplastic
		LOC106764284	uncharacterized LOC106764284%2C transcript variant X1
		LOC106779090	zinc finger with UFM1-specific peptidase domain protein%2C transcript variant X4
		LOC106759887	uncharacterized LOC106759887
		LOC106776505	deoxyribodipyrimidine photo-lyase%2C transcript variant X1
		LOC106754834	protein translocase subunit SecA%2C chloroplastic
		LOC106769351	BTB/POZ domain-containing protein At5g67385%2C transcript variant X3
		LOC106780736	uncharacterized LOC106780736
		LOC106764151	purine permease 1
		LOC106778866	RNA polymerase sigma factor sigE%2C chloroplastic/mitochondrial
		LOC106773263	salicylic acid-binding protein 2-like
		LOC106775283	tyrosine/DOPA decarboxylase 2
		LOC106778024	AP2/ERF and B3 domain-containing transcription factor RAV1
		LOC106764045	photosystem I assembly factor PSA3%2C chloroplastic
		LOC106766898	uncharacterized LOC106766898
		LOC106771583	probable carboxylesterase 6
		LOC106761344	bark storage protein A
		LOC106759715	isoflavone 2'-hydroxylase
		LOC106774144	phospholipid:diacylglycerol acyltransferase 1%2C transcript variant X2
		LOC106766399	CASP-like protein 1C3
		LOC106754187	coumaroyl-CoA:anthocyanidin 3-O-glucoside-6''-O-coumaroyltransferase 1
		LOC106762644	thiol protease aleurain-like
		LOC106761051	TMV resistance protein N%2C transcript variant X2
		LOC106755352	LRR receptor-like serine/threonine-protein kinase GSO1%2C transcript variant X1
		LOC106774868	uncharacterized LOC106774868
		LOC106758055	protein LUTEIN DEFICIENT 5%2C chloroplastic
		LOC106774084	glutathione S-transferase F9
		LOC106754468	late embryogenesis abundant protein D-29-like
		LOC106758979	zinc finger protein WIP3
		LOC106773749	probable N-acetyltransferase HLS1
		LOC106765791	E3 ubiquitin-protein ligase RING1
		LOC106770028	auxin-induced protein 15A-like
		LOC106777682	vegetative cell wall protein gp1-like%2C transcript variant X2
		LOC106772843	ribokinase-like%2C transcript variant X2
		LOC106762624	anti-sigma-I factor RsgI6
		LOC106754723	uncharacterized LOC106754723
		LOC106763388	exocyst complex component EXO70B1-like
		LOC106773542	photosystem I reaction center subunit VI-2%2C chloroplastic
		LOC106771259	leucine-rich repeat extensin-like protein 6
		LOC106752734	probable WRKY transcription factor 51
		LOC106779295	RNA polymerase sigma factor sigA%2C transcript variant X1
		LOC106759566	probable aldo-keto reductase 2
		LOC106780770	inorganic phosphate transporter 2-1%2C chloroplastic
		LOC106771154	gallate 1-beta-glucosyltransferase
		LOC106761982	ABC transporter C family member 12%2C transcript variant X1
		LOC106776822	uncharacterized LOC106776822
		LOC106771828	cytochrome P450 82A4-like
		LOC106777180	protein NRT1/ PTR FAMILY 4.6
		LOC106756238	agamous-like MADS-box protein AGL12
		LOC106765339	TMV resistance protein N-like
		LOC106763078	photosystem II stability/assembly factor HCF136%2C chloroplastic-like
		LOC106758174	probable serine/threonine-protein kinase WNK5
		LOC106769884	uncharacterized LOC106769884
		LOC106759544	ethylene-responsive transcription factor-like protein At4g13040%2C transcript variant X3
		LOC106766299	uncharacterized LOC106766299
		LOC106764058	uncharacterized LOC106764058%2C transcript variant X1
		LOC106752406	probable LRR receptor-like serine/threonine-protein kinase At3g47570
		LOC106756175	high affinity nitrate transporter 2.4
		LOC106776229	tonoplast dicarboxylate transporter
		LOC106770667	putative receptor-like protein kinase At4g00960
		LOC106771457	uncharacterized LOC106771457%2C transcript variant X3
		LOC106775550	uncharacterized LOC106775550
		LOC106753699	probable lysophospholipase BODYGUARD 5%2C transcript variant X1
		LOC106755745	S-type anion channel SLAH1
		LOC106761182	high mobility group B protein 9
		LOC111241362	dirigent protein 22-like
		LOC106757870	UDP-glycosyltransferase 73C2-like
		LOC106769327	alternative NAD(P)H-ubiquinone oxidoreductase C1%2C chloroplastic/mitochondrial%2C transcript variant X1
		LOC106771633	MADS-box protein AGL42%2C transcript variant X2
		LOC106772707	uncharacterized protein ycf45
		LOC106773101	ABC transporter B family member 19
		LOC106779396	polygalacturonase
		LOC106767056	protein DETOXIFICATION 34
		LOC106777344	probable esterase PIR7A%2C transcript variant X2
		LOC106758478	receptor-like protein kinase FERONIA
		LOC106779277	pheophytinase%2C chloroplastic
		LOC106757678	BEL1-like homeodomain protein 1%2C transcript variant X1
		LOC106778182	1-phosphatidylinositol-3-phosphate 5-kinase FAB1B%2C transcript variant X1
		LOC106777931	probable phospholipid hydroperoxide glutathione peroxidase
		LOC106752772	4-coumarate--CoA ligase-like 9
		LOC106774952	zingipain-1-like
		LOC106760930	photosystem I chlorophyll a/b-binding protein 6%2C chloroplastic
		LOC106766839	uncharacterized LOC106766839%2C transcript variant X1
		LOC106768987	protein CHLOROPLAST IMPORT APPARATUS 2%2C transcript variant X1
		LOC106762655	remorin-like
		LOC106776870	extensin-2%2C transcript variant X2
		LOC106767017	endo-1%2C3%3B1%2C4-beta-D-glucanase%2C transcript variant X1
		LOC106775462	uncharacterized LOC106775462
		LOC106756325	glutamate receptor 3.4%2C transcript variant X2
		LOC106759454	HIPL1 protein
		LOC106754981	putative lipid-binding protein At4g00165
		LOC106762755	sulfite exporter TauE/SafE family protein 3
		LOC106752563	putative calcium-transporting ATPase 11%2C plasma membrane-type%2C transcript variant X1
		LOC106761852	uncharacterized LOC106761852%2C transcript variant X2
		LOC106755248	endochitinase PR4
		LOC106757567	magnesium-chelatase subunit ChlH%2C chloroplastic
		LOC106777468	uncharacterized LOC106777468%2C transcript variant X1
		LOC106774290	uncharacterized LOC106774290%2C transcript variant X2
		LOC106775657	sugar transporter ERD6-like 5
		LOC106773532	lectin-like protein LEC
		LOC106757699	aquaporin PIP2-7
		LOC106774027	putative UDP-rhamnose:rhamnosyltransferase 1%2C transcript variant X1
		LOC106772062	phenylalanine ammonia-lyase 2
		LOC106768585	glutamate receptor 2.7-like%2C transcript variant X3
		LOC106763549	photosystem I reaction center subunit N%2C chloroplastic%2C transcript variant X1
		LOC106778419	aspartyl protease family protein At5g10770
		LOC106763982	uncharacterized protein ycf36
		LOC106763734	probable WRKY transcription factor 50
		LOC106763071	transmembrane protein 56-B-like%2C transcript variant X1
		LOC106768970	thioredoxin-like protein AAED1%2C chloroplastic
		LOC106752791	berberine bridge enzyme-like 13
		LOC106755603	acidic endochitinase
		LOC106760860	xanthoxin dehydrogenase%2C transcript variant X3
		LOC106752747	protein ACTIVITY OF BC1 COMPLEX KINASE 8%2C chloroplastic%2C transcript variant X3
		LOC106757918	phospholipase A1-Igamma2%2C chloroplastic
		LOC106756331	phospholipase A1-Igamma3%2C chloroplastic
		LOC106755940	GDSL esterase/lipase At5g33370
		LOC106770122	uncharacterized LOC106770122
		LOC106774503	(3S%2C6E)-nerolidol synthase 1
		LOC106756153	protein LONGIFOLIA 2%2C transcript variant X2
		LOC106770104	probable leucine-rich repeat receptor-like protein kinase At1g35710
		LOC106772944	ubiquinol oxidase 2%2C mitochondrial
		LOC106759437	metal tolerance protein 11%2C transcript variant X2
		LOC106775839	putative 4-hydroxy-4-methyl-2-oxoglutarate aldolase 3%2C transcript variant X1
		LOC106772674	sodium/proton antiporter 2%2C transcript variant X2
		LOC106763494	rust resistance kinase Lr10-like
		LOC106768192	epoxide hydrolase A-like%2C transcript variant X2
		LOC106757907	uncharacterized LOC106757907%2C transcript variant X1
		LOC106757518	protein SAR DEFICIENT 1%2C transcript variant X2
		LOC106777324	TMV resistance protein N
		LOC106758584	fasciclin-like arabinogalactan protein 12
		LOC106762046	uncharacterized LOC106762046
		LOC106771723	stellacyanin
		LOC106775599	U-box domain-containing protein 35
		LOC106772068	CWF19-like protein 2
		LOC106765634	protein ECERIFERUM 26-like
		LOC106774556	gibberellin 2-beta-dioxygenase 8
		LOC106776186	uncharacterized LOC106776186
		LOC106764263	uncharacterized LOC106764263
		LOC106769733	uncharacterized LOC106769733
		LOC106762055	mannan endo-1%2C4-beta-mannosidase 7-like
		LOC106757293	vesicle transport v-SNARE 11%2C transcript variant X3
		LOC106754140	jasmonic acid-amido synthetase JAR1
		LOC106763829	TMV resistance protein N%2C transcript variant X1
		LOC106769852	transcription factor MYB15
		LOC106780356	granule-bound starch synthase 1%2C chloroplastic/amyloplastic-like
		LOC106759487	inositol transporter 1-like
		LOC106772376	trihelix transcription factor GT-2-like
		LOC106776250	neutral ceramidase 1
		LOC106773087	uncharacterized LOC106773087
		LOC106755695	uncharacterized LOC106755695
		LOC106771837	cytochrome P450 82A4
		LOC106766992	3-oxo-Delta(4%2C5)-steroid 5-beta-reductase
		LOC106774205	uncharacterized LOC106774205
		LOC106760679	sodium/calcium exchanger NCL2
		LOC111242474	(+)-neomenthol dehydrogenase-like
		LOC106769709	solute carrier family 40 member 3%2C chloroplastic%2C transcript variant X1
		LOC106772184	vacuolar cation/proton exchanger 3-like
		LOC106754462	uncharacterized LOC106754462%2C transcript variant X1
		LOC106767745	thioredoxin H2
		LOC106768704	ATP-dependent zinc metalloprotease FTSH 8%2C chloroplastic
		LOC106768700	probable galacturonosyltransferase 4
		LOC106758007	mannan endo-1%2C4-beta-mannosidase 4
		LOC106762628	protein NRT1/ PTR FAMILY 1.2
		LOC106779450	probable leucine-rich repeat receptor-like serine/threonine-protein kinase At3g14840
		LOC111241151	auxin-induced protein 15A-like
		LOC106779182	neurofilament light polypeptide
		LOC106756488	LEAF RUST 10 DISEASE-RESISTANCE LOCUS RECEPTOR-LIKE PROTEIN KINASE-like 2.4
		LOC106759803	polyol transporter 5
		LOC106775564	GDSL esterase/lipase At1g29670
		LOC106770762	phosphoenolpyruvate carboxylase 4
		LOC106779168	putative receptor-like protein kinase At4g00960
		LOC106765403	CTP synthase%2C transcript variant X2
		LOC106774986	receptor-like protein 12
		LOC106754239	uncharacterized LOC106754239
		LOC106756496	G-type lectin S-receptor-like serine/threonine-protein kinase At2g19130%2C transcript variant X2
		LOC106755013	uncharacterized LOC106755013
		LOC106762577	uncharacterized LOC106762577
		LOC106767607	uncharacterized LOC106767607
		LOC106756441	F-box/kelch-repeat protein At1g67480-like
		LOC106761277	sugar transport protein 5
		LOC106756202	cyclic nucleotide-gated ion channel 4
		LOC106757818	RNA polymerase sigma factor sigF%2C chloroplastic%2C transcript variant X1
		LOC106776968	glycine cleavage system H protein%2C mitochondrial
		LOC106773737	uncharacterized LOC106773737
		LOC106757936	putative disease resistance protein RGA1%2C transcript variant X2
		LOC106771843	putative cysteine-rich receptor-like protein kinase 9
		LOC106772562	putative receptor-like protein kinase At4g00960%2C transcript variant X1
		LOC106758742	O-acyltransferase WSD1
		LOC106767797	(Z)-3-hexen-1-ol acetyltransferase
		LOC106762905	regulatory protein NPR3
		LOC106764742	uncharacterized LOC106764742
		LOC106776240	transcription factor MYB59
		LOC106760068	EPIDERMAL PATTERNING FACTOR-like protein 6
		LOC106758547	uncharacterized LOC106758547
		LOC106772094	serine carboxypeptidase-like
		LOC106763928	2-hydroxy-6-oxononadienedioate/2-hydroxy-6-oxononatrienedioate hydrolase
		LOC106769261	uncharacterized LOC106769261%2C transcript variant X1
		LOC106766552	trypsin inhibitor DE-3
		LOC106754895	soyasapogenol B glucuronide galactosyltransferase%2C transcript variant X1
		LOC106768621	acid beta-fructofuranosidase
		LOC106764784	photosynthetic NDH subunit of lumenal location 4%2C chloroplastic
		LOC106776393	cinnamoyl-CoA reductase-like SNL6
		LOC106756511	probable 2-carboxy-D-arabinitol-1-phosphatase
		LOC106767177	UPF0548 protein At2g17695%2C transcript variant X2
		LOC106774508	chaperonin-like RbcX protein 2%2C chloroplastic
		LOC106753798	uncharacterized LOC106753798
		LOC106767695	uncharacterized LOC106767695%2C transcript variant X3
		LOC106763107	hydroxymethylglutaryl-CoA lyase%2C mitochondrial%2C transcript variant X3
		LOC106753380	lectin-domain containing receptor kinase VI.3-like
		LOC106762998	probable carboxylesterase 18
		LOC106775516	squamosa promoter-binding protein 1
		LOC106773656	(6-4)DNA photolyase%2C transcript variant X4
		LOC106755096	transcription factor MYB113-like
		LOC106758914	protein XRI1%2C transcript variant X3
		LOC106776544	probable L-galactonate transporter
		LOC106773074	ABC transporter C family member 8-like
		LOC106762074	sodium/calcium exchanger NCL
		LOC106753890	protein DETOXIFICATION 21-like
		LOC106771464	uncharacterized LOC106771464
		LOC106764272	uncharacterized LOC106764272%2C transcript variant X2
		LOC106773684	protein O-glucosyltransferase 1
		LOC106754704	uncharacterized LOC106754704%2C transcript variant X3
		LOC106755918	dynein light chain 2%2C cytoplasmic
		LOC106772395	uncharacterized LOC106772395
		LOC106771611	non-specific lipid-transfer protein-like protein At2g13820
		LOC106758410	probable WRKY transcription factor 43
		LOC106775235	potassium channel KAT1%2C transcript variant X2
		LOC106753492	cytochrome P450 78A5
		LOC106762616	amino acid permease 3%2C transcript variant X2
		LOC106778164	NAC domain-containing protein 92-like
		LOC106752550	sigma factor binding protein 2%2C chloroplastic
		LOC106776185	cytochrome P450 71D10
		LOC106771994	DNA-binding protein SMUBP-2
		LOC106768637	uncharacterized LOC106768637
		LOC106756465	IRK-interacting protein%2C transcript variant X2
		LOC106780284	transcription factor UNE10%2C transcript variant X2
		LOC106766952	probable receptor-like protein kinase At2g23200
		LOC106769157	uncharacterized LOC106769157
		LOC106772297	thioredoxin reductase NTRC
		LOC106761060	MADS-box protein JOINTLESS%2C transcript variant X4
		LOC106758895	protein HEADING DATE 3A-like
		LOC106773278	putative disease resistance protein At3g14460
		LOC106776123	linoleate 13S-lipoxygenase 2-1%2C chloroplastic
		LOC106777904	plastoglobulin-1%2C chloroplastic
		LOC106779293	truncated transcription factor CAULIFLOWER A-like%2C transcript variant X2
		LOC106755527	uncharacterized LOC106755527
		LOC106757315	2-alkenal reductase (NADP(+)-dependent)
		LOC106774882	uncharacterized LOC106774882
		LOC106759849	29 kDa ribonucleoprotein A%2C chloroplastic
		LOC106777797	PGR5-like protein 1A%2C chloroplastic%2C transcript variant X1
		LOC106769648	leukotriene A-4 hydrolase homolog
		LOC106758577	aquaporin TIP1-3
		LOC106767135	oligopeptide transporter 7%2C transcript variant X1
		LOC106755542	cytochrome P450 83B1-like
		LOC106780069	histone deacetylase 14%2C transcript variant X1
		LOC106762594	protein ABHD17B
		LOC106778244	probable choline kinase 2%2C transcript variant X3
		LOC106768560	uridine-cytidine kinase C%2C transcript variant X3
		LOC106769529	aldehyde dehydrogenase family 3 member H1%2C transcript variant X1
		LOC106778859	chaperone protein ClpC%2C chloroplastic%2C transcript variant X2
		LOC106766071	probable membrane-associated kinase regulator 6%2C transcript variant X2
		LOC106767262	MLO-like protein 1%2C transcript variant X2
		LOC106776407	probable inactive shikimate kinase like 2%2C chloroplastic%2C transcript variant X3
		LOC106768940	glucose-6-phosphate 1-dehydrogenase%2C cytoplasmic isoform%2C transcript variant X2
		LOC106769524	geranylgeranyl pyrophosphate synthase%2C chloroplastic
		LOC106780050	glycinol 4-dimethylallyltransferase-like
		LOC106753222	DNA-3-methyladenine glycosylase
		LOC106764794	protochlorophyllide reductase%2C chloroplastic
		LOC106779539	receptor-like protein 12%2C transcript variant X4
		LOC106768298	pyrophosphate-energized vacuolar membrane proton pump
		LOC106766939	bidirectional sugar transporter N3
		LOC106759959	uncharacterized LOC106759959%2C transcript variant X1
		LOC106770321	valine--tRNA ligase%2C chloroplastic/mitochondrial 2%2C transcript variant X3
		LOC106764279	abscisic acid and environmental stress-inducible protein
		LOC106770668	cysteine-rich receptor-like protein kinase 25%2C transcript variant X2
		LOC106764928	probable disease resistance protein At4g33300
		LOC106768263	protein SAR DEFICIENT 1
		LOC106761610	transcription repressor OFP14
		LOC106761826	photosystem II 10 kDa polypeptide%2C chloroplastic
		LOC106780437	G-type lectin S-receptor-like serine/threonine-protein kinase At4g27290%2C transcript variant X3
		LOC106776474	probable LRR receptor-like serine/threonine-protein kinase At3g47570%2C transcript variant X4
		LOC106762747	uncharacterized LOC106762747%2C transcript variant X2
		LOC106756907	ABC transporter G family member 20
		LOC111241985	uncharacterized LOC111241985
		LOC106774389	alpha-glucosidase
		LOC106766178	probably inactive leucine-rich repeat receptor-like protein kinase At2g25790
		LOC106775847	methionine S-methyltransferase%2C transcript variant X4
		LOC106779637	uncharacterized LOC106779637
		LOC106757280	wall-associated receptor kinase-like 20
		LOC106778034	isoflavone reductase-like
		LOC106769659	silicon efflux transporter LSI2%2C transcript variant X1
		LOC106766277	probable xyloglucan endotransglucosylase/hydrolase protein 7
		LOC106765247	GTPase HflX%2C transcript variant X1
		LOC106778440	cysteine-rich receptor-like protein kinase 5%2C transcript variant X2
		LOC106754085	BTB/POZ domain-containing protein POB1
		LOC106763658	putative wall-associated receptor kinase-like 16
		LOC106768035	U-box domain-containing protein 35
		LOC106761817	acetyl-CoA carboxylase 1%2C transcript variant X2
		LOC106768404	UPF0481 protein At3g47200%2C transcript variant X1
		LOC106758601	chlorophyll synthase%2C chloroplastic
		LOC106772164	indole-3-acetic acid-induced protein ARG7-like
		LOC106752626	uncharacterized LOC106752626
		LOC106760658	probable protein phosphatase 2C 11
		LOC106761464	uncharacterized LOC106761464
		LOC106777983	serine/threonine-protein kinase HT1%2C transcript variant X6
		LOC106767538	phenolic glucoside malonyltransferase 1
		LOC106762626	leucine-rich repeat receptor-like serine/threonine/tyrosine-protein kinase SOBIR1
		LOC106768418	UPF0051 protein ABCI8%2C chloroplastic-like%2C transcript variant X2
		LOC106778995	probable xyloglucan endotransglucosylase/hydrolase protein
		LOC106755001	protein SPA1-RELATED 3%2C transcript variant X2
		LOC106764456	uncharacterized LOC106764456
		LOC106765994	mediator of RNA polymerase II transcription subunit 25
		LOC106776884	uncharacterized LOC106776884
		LOC106757189	ABC transporter C family member 10
		LOC106762234	sulfate transporter 1.3%2C transcript variant X5
		LOC106779107	uncharacterized LOC106779107%2C transcript variant X1
		LOC106775916	glucose-6-phosphate/phosphate translocator 2%2C chloroplastic
		LOC106774329	uncharacterized protein At2g37660%2C chloroplastic
		LOC106767293	uncharacterized LOC106767293%2C transcript variant X2
		LOC106778315	phytoene dehydrogenase%2C chloroplastic/chromoplastic
		LOC106780474	uncharacterized LOC106780474
		LOC106776364	proline-rich protein 4
		LOC106753463	serine carboxypeptidase-like 11%2C transcript variant X5
		LOC106764160	rust resistance kinase Lr10-like
		LOC106773002	probable pyridoxal 5'-phosphate synthase subunit PDX2%2C transcript variant X3
		LOC106776980	urea-proton symporter DUR3
		LOC106775263	GDP-mannose transporter GONST2%2C transcript variant X5
		LOC106759606	tropinone reductase 1
		LOC106776619	allene oxide synthase 1%2C chloroplastic-like
		LOC106769890	alpha-galactosidase
		LOC106780468	cationic amino acid transporter 2%2C vacuolar
		LOC106770669	putative receptor-like protein kinase At4g00960%2C transcript variant X2
		LOC106778298	calcium sensing receptor%2C chloroplastic%2C transcript variant X2
		LOC106774028	putative disease resistance protein At4g11170%2C transcript variant X1
		LOC106777922	probable serine/threonine-protein kinase SIS8%2C transcript variant X4
		LOC106775477	soyasaponin III rhamnosyltransferase
		LOC106780514	chloride channel protein CLC-e%2C transcript variant X1
		LOC106753876	tropinone reductase
		LOC106778619	hexose carrier protein HEX6
		LOC106774353	50S ribosomal protein L4%2C chloroplastic
		LOC106772971	cytochrome P450 CYP82D47
		LOC106772337	uncharacterized LOC106772337
		LOC106755177	homogentisate phytyltransferase 1%2C chloroplastic-like
		LOC106777940	long-chain-alcohol oxidase FAO4A
		LOC106759882	protein N-terminal asparagine amidohydrolase%2C transcript variant X1
		LOC106766799	UDP-glucose 6-dehydrogenase 1
		LOC106767719	uncharacterized LOC106767719
		LOC106768150	MADS-box protein JOINTLESS%2C transcript variant X2
		LOC106768328	oligopeptide transporter 3-like
		LOC106757404	transcription factor PIF3
		LOC106778587	bifunctional riboflavin kinase/FMN phosphatase%2C transcript variant X1
		LOC106772266	RNA polymerase sigma factor sigF%2C chloroplastic-like%2C transcript variant X2
		LOC106756232	glucose-1-phosphate adenylyltransferase large subunit 1%2C transcript variant X5
		LOC106769290	polyphenol oxidase%2C chloroplastic-like
		LOC106765116	pentatricopeptide repeat-containing protein At2g42920%2C chloroplastic
		LOC106769746	protein THYLAKOID FORMATION1%2C chloroplastic
		LOC106756344	apoptosis-inducing factor homolog A-like
		LOC106755588	NAC domain-containing protein 73
		LOC106755722	abscisic acid receptor PYL4
		LOC106760980	photosystem I reaction center subunit psaK%2C chloroplastic
		LOC106754623	metalloendoproteinase 1
		LOC106769661	kynurenine formamidase%2C transcript variant X1
		LOC106753857	protein RADIALIS-like 3
		LOC106752472	spermidine coumaroyl-CoA acyltransferase
		LOC106756354	carotenoid 9%2C10(9'%2C10')-cleavage dioxygenase 1
		LOC106755758	phototropin-1%2C transcript variant X1
		LOC106761248	aquaporin TIP4-1
		LOC106776119	magnesium-chelatase subunit ChlI%2C chloroplastic
		LOC106768697	cytochrome P450 77A1
		LOC106754945	uncharacterized LOC106754945
		LOC106763150	putative disease resistance RPP13-like protein 1
		LOC106765223	fructose-bisphosphate aldolase%2C cytoplasmic isozyme 1
		LOC106756124	4-hydroxy-3-methylbut-2-enyl diphosphate reductase%2C chloroplastic
		LOC111240521	uncharacterized LOC111240521
		LOC106779660	glycerol-3-phosphate acyltransferase 1-like
		LOC106772637	bifunctional L-3-cyanoalanine synthase/cysteine synthase D1%2C transcript variant X4
		LOC106756223	probable serine/threonine-protein kinase PBL9%2C transcript variant X2
		LOC106757345	protein NIM1-INTERACTING 1%2C transcript variant X2
		LOC106769977	beta-carotene isomerase D27%2C chloroplastic
		LOC106776468	thiosulfate sulfurtransferase 16%2C chloroplastic
		LOC106777479	beta-amyrin 11-oxidase
		LOC106778111	alpha-farnesene synthase-like
		LOC106777300	LEAF RUST 10 DISEASE-RESISTANCE LOCUS RECEPTOR-LIKE PROTEIN KINASE-like 1.2
		LOC106774286	cytochrome P450 82C4
		LOC106763786	jasmonate O-methyltransferase-like
		LOC106773220	(+)-neomenthol dehydrogenase-like
		LOC106762306	probable inactive ATP-dependent zinc metalloprotease FTSHI 2%2C chloroplastic
		LOC106779460	probable LRR receptor-like serine/threonine-protein kinase At1g53420%2C transcript variant X4
		LOC106767962	probable membrane-associated kinase regulator 6
		LOC106762856	ACT domain-containing protein ACR11
		LOC106765766	UDP-glycosyltransferase 74F1%2C transcript variant X1
		LOC106775299	transcription factor ILR3
		LOC106779673	trifunctional UDP-glucose 4%2C6-dehydratase/UDP-4-keto-6-deoxy-D-glucose 3%2C5-epimerase/UDP-4-keto-L-rhamnose-reductase RHM1%2C transcript variant X2
		LOC106770769	protein ZINC INDUCED FACILITATOR-LIKE 1
		LOC106758195	transcription factor TCP17%2C transcript variant X2
		LOC106757777	LON peptidase N-terminal domain and RING finger protein 3%2C transcript variant X2
		LOC106774857	probable WRKY transcription factor 14
		LOC106776061	glutamate decarboxylase 1
		LOC106763070	LEAF RUST 10 DISEASE-RESISTANCE LOCUS RECEPTOR-LIKE PROTEIN KINASE-like 2.2
		LOC106763146	uncharacterized LOC106763146
		LOC106755735	21 kDa protein
		LOC106758115	probable sodium/metabolite cotransporter BASS3%2C chloroplastic
		LOC106760822	uncharacterized LOC106760822
		LOC106759526	GTP cyclohydrolase 1
		LOC106760704	phospholipid-transporting ATPase 1
		LOC106756113	TMV resistance protein N-like
		LOC106772878	NADP-dependent malic enzyme
		LOC106755639	hevamine-A
		LOC106776735	uncharacterized LOC106776735
		LOC106755613	uncharacterized LOC106755613
		LOC106778915	WAT1-related protein At5g40230
		LOC106761107	mechanosensitive ion channel protein 6
		LOC106762508	uncharacterized LOC106762508%2C transcript variant X3
		LOC106759760	photosystem II 22 kDa protein%2C chloroplastic
		LOC106771354	probable pectinesterase 53
		LOC106771474	3-oxoacyl-[acyl-carrier-protein] reductase FabG
		LOC106775593	transcription factor bHLH162
		LOC106775460	fatty acid desaturase 4%2C chloroplastic
		LOC106771987	uncharacterized LOC106771987%2C transcript variant X4
		LOC106772708	uncharacterized LOC106772708
		LOC106762229	uncharacterized protein ycf39
		LOC106764084	cucumisin-like%2C transcript variant X3
		LOC106755917	NAC domain-containing protein 90
		LOC106778005	probable xyloglucan endotransglucosylase/hydrolase protein 6
		LOC106775429	uncharacterized LOC106775429
		LOC106762424	CBL-interacting serine/threonine-protein kinase 25
		LOC106761736	probable WRKY transcription factor 50%2C transcript variant X2
		LOC106775509	uncharacterized LOC106775509
		LOC106756377	uncharacterized LOC106756377%2C transcript variant X2
		LOC106764025	protein CLT3%2C chloroplastic
		LOC106767016	annexin D4
		LOC106753790	photosynthetic NDH subunit of subcomplex B 2%2C chloroplastic
		LOC106775905	ABC transporter C family member 3%2C transcript variant X2
		LOC106760194	bidirectional sugar transporter SWEET17%2C transcript variant X2
		LOC106769791	uncharacterized LOC106769791%2C transcript variant X5
		LOC106756758	remorin 4.1-like
		LOC106768382	auxin efflux carrier component 4-like%2C transcript variant X1
		LOC106756937	probable purple acid phosphatase 20
		LOC106772463	probable sodium/metabolite cotransporter BASS4%2C chloroplastic%2C transcript variant X2
		LOC106775875	myosin-11%2C transcript variant X1
		LOC106777454	uncharacterized LOC106777454
		LOC106774400	sodium-dependent phosphate transport protein 1%2C chloroplastic
		LOC106772930	UPF0481 protein At3g47200
		LOC106768978	uncharacterized LOC106768978
		LOC106775680	ferredoxin-like
		LOC106768339	pentatricopeptide repeat-containing protein At5g46580%2C chloroplastic
		LOC106768873	carboxyl-terminal-processing peptidase 1%2C chloroplastic
		LOC106779492	trypsin inhibitor 1A-like
		LOC106771681	MADS-box transcription factor 17%2C transcript variant X1
		LOC106769430	transcription factor TCP14-like
		LOC106777591	ABC transporter B family member 26%2C chloroplastic%2C transcript variant X2
		LOC106764337	indole-3-pyruvate monooxygenase YUCCA6
		LOC106777919	protein SPA1-RELATED 4
		LOC106770749	auxin-induced protein AUX28
		LOC106775990	5'-adenylylsulfate reductase 3%2C chloroplastic
		LOC106780530	auxin-induced protein 15A-like
		LOC106765939	type I inositol polyphosphate 5-phosphatase 4
		LOC106769767	protein NRT1/ PTR FAMILY 7.1
		LOC106771829	putative receptor-like protein kinase At4g00960
		LOC106760010	LRR receptor-like serine/threonine-protein kinase GSO1
		LOC106756051	protein DETOXIFICATION 46%2C chloroplastic
		LOC106757475	uncharacterized LOC106757475
		LOC106764090	photosynthetic NDH subunit of subcomplex B 3%2C chloroplastic
		LOC106771213	ABC transporter G family member 6-like
		LOC106754930	protein NDH-DEPENDENT CYCLIC ELECTRON FLOW 5-like
		LOC106769400	nudix hydrolase 19%2C chloroplastic
		LOC106759419	fatty acyl-CoA reductase 3
		LOC106755946	uncharacterized LOC106755946%2C transcript variant X2
		LOC106773906	patatin-like protein 3
		LOC106775714	serine/threonine-protein kinase-like protein ACR4
		LOC106770826	UDP-glycosyltransferase 84B2
		LOC106770784	auxin-induced protein 22D
		LOC106753940	NADH--cytochrome b5 reductase 1
		LOC106771469	two-component response regulator ARR18
		LOC106763849	glutamate receptor 3.2%2C transcript variant X2
		LOC106754511	tabersonine 16-hydroxylase 1-like
		LOC106762642	probable leucine-rich repeat receptor-like protein kinase At1g35710
		LOC106773533	TMV resistance protein N
		LOC106752794	berberine bridge enzyme-like 13
		LOC106777941	pentatricopeptide repeat-containing protein At1g31920%2C transcript variant X2
		LOC106766153	GDSL esterase/lipase At5g45960
		LOC106778183	probable inactive purple acid phosphatase 29%2C transcript variant X3
		LOC106776430	cytochrome P450 71D11-like
		LOC106777319	G-type lectin S-receptor-like serine/threonine-protein kinase LECRK2
		LOC106756572	photosystem II stability/assembly factor HCF136%2C chloroplastic%2C transcript variant X2
		LOC106755501	protein NRT1/ PTR FAMILY 5.6
		LOC106769321	putative E3 ubiquitin-protein ligase LIN%2C transcript variant X2
		LOC106766485	serine carboxypeptidase 24
		LOC106777861	probable carotenoid cleavage dioxygenase 4%2C chloroplastic
		LOC106754726	translation factor GUF1 homolog%2C chloroplastic
		LOC106777929	glutamate receptor 3.6%2C transcript variant X2
		LOC106778101	uncharacterized LOC106778101
		LOC106765150	KH domain-containing protein At3g08620%2C transcript variant X2
		LOC106769465	exonuclease V%2C chloroplastic
		LOC106772075	receptor protein kinase TMK1
		LOC106754876	dirigent protein 22-like
		LOC106770571	putative UPF0481 protein At3g02645
		LOC106776294	protein FAF-like%2C chloroplastic
		LOC106756517	MAR-binding filament-like protein 1-1%2C transcript variant X2
		LOC106758826	uncharacterized LOC106758826%2C transcript variant X2
		LOC106764645	uncharacterized LOC106764645%2C transcript variant X2
		LOC106760949	putative protein TPRXL%2C transcript variant X1
		LOC106776432	cytochrome P450 71D11%2C transcript variant X2
		LOC106762191	ABC transporter D family member 2%2C chloroplastic
		LOC106767018	uncharacterized LOC106767018
		LOC106757187	calvin cycle protein CP12-2%2C chloroplastic-like
		LOC106763789	probable serine/threonine-protein kinase PBL21%2C transcript variant X1
		LOC106774560	benzyl alcohol O-benzoyltransferase-like
		LOC106777606	ABC transporter B family member 2
		LOC106769840	transcription factor MYBS3
		LOC106757605	ABC transporter B family member 1
		LOC106777267	tryptophan synthase beta chain 1-like
		LOC106772733	uncharacterized LOC106772733
		LOC106769288	protein high chlorophyll fluorescent 107
		LOC106777397	uncharacterized LOC106777397
		LOC111241771	uncharacterized LOC111241771
		LOC106763447	CEN-like protein 1
		LOC106760477	uncharacterized LOC106760477
		LOC106779171	disease resistance protein RPM1-like
		LOC106765400	probable beta-1%2C3-galactosyltransferase 2%2C transcript variant X1
		LOC106757512	GDSL esterase/lipase At1g74460%2C transcript variant X1
		LOC106772276	uncharacterized protein sll0005
		LOC106768435	probable cadmium/zinc-transporting ATPase HMA1%2C chloroplastic
		LOC106756769	receptor-like cytosolic serine/threonine-protein kinase RBK2%2C transcript variant X1
		LOC106753536	MLP-like protein 43
		LOC106765099	RNA polymerase sigma factor sigE%2C chloroplastic/mitochondrial%2C transcript variant X1
		LOC106762321	uncharacterized LOC106762321
		LOC106757990	probable glutamate carboxypeptidase AMP1
		LOC106756824	transcription factor bHLH51
		LOC106776594	uncharacterized LOC106776594
		LOC106762639	RNA polymerase sigma factor sigB
		LOC106755718	uncharacterized LOC106755718%2C transcript variant X1
		LOC106755288	uncharacterized LOC106755288
		LOC106753835	serine carboxypeptidase-like 45
		LOC106777519	transcription factor bHLH63%2C transcript variant X1
		LOC106778272	probable pre-mRNA-splicing factor ATP-dependent RNA helicase DEAH5%2C transcript variant X2
		LOC106768823	uncharacterized protein Cbei_0202%2C transcript variant X2
		LOC106768174	uncharacterized LOC106768174%2C transcript variant X2
		LOC106762153	ATP-dependent 6-phosphofructokinase 3-like%2C transcript variant X5
		LOC106765995	probably inactive leucine-rich repeat receptor-like protein kinase At2g25790%2C transcript variant X2
		LOC106755782	early nodulin-like protein 2
		LOC106758473	malonyl-CoA:anthocyanidin 5-O-glucoside-6''-O-malonyltransferase-like
		LOC106758896	isoprene synthase%2C chloroplastic
		LOC106766786	probable trehalose-phosphate phosphatase J
		LOC106774162	disease resistance protein TAO1-like
		LOC106758876	protein HEADING DATE 3A-like
		LOC106773545	palmitoyl-monogalactosyldiacylglycerol delta-7 desaturase%2C chloroplastic
		LOC106763164	zinc finger CCCH domain-containing protein 18%2C transcript variant X4
		LOC106768202	receptor-like serine/threonine-protein kinase SD1-8
		LOC106764083	probable calcium-binding protein CML23
		LOC106775986	malonyl-CoA decarboxylase%2C mitochondrial
		LOC106759077	NAD(P)H-quinone oxidoreductase subunit S%2C chloroplastic
		LOC106759232	COBRA-like protein 4
		LOC106755342	truncated transcription factor CAULIFLOWER A
		LOC106771361	uncharacterized aarF domain-containing protein kinase At1g71810%2C chloroplastic
		LOC106769020	lipid transfer-like protein VAS
		LOC106758291	mucin-5AC
		LOC106769076	uncharacterized LOC106769076
		LOC106762504	ribokinase-like%2C transcript variant X1
		LOC106753085	uncharacterized LOC106753085
		LOC111242081	WRKY transcription factor 42-like
		LOC106752614	uncharacterized LOC106752614
		LOC106752720	bidirectional sugar transporter SWEET12-like
		LOC106773042	TMV resistance protein N
		LOC106756590	cytokinin riboside 5'-monophosphate phosphoribohydrolase LOG1
		LOC106776727	uncharacterized LOC106776727
		LOC106776114	divinyl chlorophyllide a 8-vinyl-reductase%2C chloroplastic
		LOC106770806	GDSL esterase/lipase CPRD49
		LOC106754043	probable low-specificity L-threonine aldolase 1%2C transcript variant X2
		LOC106757651	cyclin-P3-1
		LOC106755562	uncharacterized LOC106755562
		LOC111241235	probable leucine-rich repeat receptor-like protein kinase At5g63930
		LOC106774373	phospholipid-transporting ATPase 1%2C transcript variant X2
		LOC106771932	metal-nicotianamine transporter YSL1-like%2C transcript variant X2
		LOC106759576	BEL1-like homeodomain protein 9%2C transcript variant X1
		LOC106759001	transcription factor HY5-like%2C transcript variant X1
		LOC106768442	NAD(P)H-quinone oxidoreductase subunit L%2C chloroplastic
		LOC106760984	protein LURP-one-related 12
		LOC106766517	cation/H(+) antiporter 19-like
		LOC106752613	uncharacterized LOC106752613
		LOC106763194	cellulose synthase-like protein E1
		LOC106759943	putative disease resistance RPP13-like protein 1%2C transcript variant X3
		LOC106762888	uncharacterized LOC106762888%2C transcript variant X3
		LOC106755485	soyasapogenol B glucuronide galactosyltransferase-like
		LOC106766711	serine/threonine-protein phosphatase 6 regulatory ankyrin repeat subunit B
		LOC106777402	GDSL esterase/lipase EXL3
		LOC106772320	7-hydroxymethyl chlorophyll a reductase%2C chloroplastic
		LOC106752989	MADS-box protein SOC1-like
		LOC106766723	probable GTP diphosphokinase CRSH%2C chloroplastic
		LOC106757071	auxin-induced protein 22E
		LOC106776962	uncharacterized LOC106776962%2C transcript variant X2
		LOC106775069	transmembrane protein 56-B%2C transcript variant X3
		LOC106771452	uncharacterized LOC106771452
		LOC106770971	zeatin O-glucosyltransferase
		LOC106775103	probable ribose-5-phosphate isomerase 3%2C chloroplastic
		LOC106771344	fumarate hydratase 1%2C mitochondrial-like
		LOC106776282	50S ribosomal protein L9%2C chloroplastic
		LOC106772693	beta-glucosidase 44
		LOC106766161	LRR receptor-like serine/threonine-protein kinase GSO1
		LOC106762381	serine--tRNA ligase%2C chloroplastic/mitochondrial%2C transcript variant X3
		LOC106765568	probably inactive leucine-rich repeat receptor-like protein kinase At5g48380
		LOC106765168	root phototropism protein 2
		LOC106769001	omega-6 fatty acid desaturase%2C chloroplastic
		LOC106780735	uncharacterized LOC106780735
		LOC106776882	transcription factor MYB16-like
		LOC106772820	uncharacterized LOC106772820%2C transcript variant X2
		LOC106757264	probable 2-oxoglutarate-dependent dioxygenase At5g05600
		LOC106772750	pectin acetylesterase 9
		LOC106752962	polyphenol oxidase I%2C chloroplastic
		LOC106772917	TMV resistance protein N-like%2C transcript variant X2
		LOC106760358	transcription factor MYB41
		LOC106759292	protein COBRA
		LOC106764057	abscisic acid 8'-hydroxylase 4-like
		LOC106764807	alcohol dehydrogenase-like 7
		LOC106759563	uncharacterized protein YMR315W
		LOC106773740	strigolactone esterase D14
		LOC106762085	threonine--tRNA ligase%2C chloroplastic/mitochondrial 2
		LOC106753311	triose phosphate/phosphate translocator%2C non-green plastid%2C chloroplastic
		LOC106774177	cyclic nucleotide-gated ion channel 1%2C transcript variant X2
		LOC106762850	thaumatin-like protein 1b
		LOC106765336	short-chain dehydrogenase TIC 32%2C chloroplastic-like%2C transcript variant X2
		LOC106758071	cytokinin riboside 5'-monophosphate phosphoribohydrolase LOG1
		LOC106776336	CBS domain-containing protein CBSX1%2C chloroplastic%2C transcript variant X1
		LOC106759904	WAT1-related protein At4g08290
		LOC106769404	WAT1-related protein At4g28040
		LOC106776318	protein PIN-LIKES 3%2C transcript variant X2
		LOC106756369	putative phospholipid-transporting ATPase 9
		LOC106778413	pyridoxal phosphate homeostasis protein
		LOC106768955	serine/threonine-protein kinase TNNI3K%2C transcript variant X2
		LOC106760841	protein DETOXIFICATION 27
		LOC106764774	protein FAM135B%2C transcript variant X4
		LOC106766541	kunitz-type trypsin inhibitor KTI1-like
		LOC106759929	uncharacterized LOC106759929
		LOC106763208	probable LRR receptor-like serine/threonine-protein kinase IRK
		LOC106772771	MLO-like protein 6
		LOC106769243	probable serine/threonine-protein kinase PBL16
		LOC106769314	squamosa promoter-binding-like protein 6%2C transcript variant X1
		LOC106767464	phospholipase A2-beta
		LOC106754466	uncharacterized LOC106754466%2C transcript variant X2
		LOC106767928	sulfite exporter TauE/SafE family protein 3%2C transcript variant X2
		LOC106767680	LEAF RUST 10 DISEASE-RESISTANCE LOCUS RECEPTOR-LIKE PROTEIN KINASE-like 2.1
		LOC106774334	serine carboxypeptidase-like 20
		LOC106778252	crocetin glucosyltransferase%2C chloroplastic
		LOC106777408	GDSL esterase/lipase At2g23540
		LOC106761473	peptidyl-prolyl cis-trans isomerase FKBP18%2C chloroplastic
		LOC106761539	uncharacterized LOC106761539
		LOC106765118	AT-hook motif nuclear-localized protein 16
		LOC106778791	transcription factor PIF4%2C transcript variant X3
		LOC106757733	uncharacterized LOC106757733%2C transcript variant X2
		LOC106764765	mitogen-activated protein kinase kinase 9
		LOC106761283	transcription factor bHLH68
		LOC106756360	protein COFACTOR ASSEMBLY OF COMPLEX C SUBUNIT B CCB1%2C chloroplastic
		LOC106765685	anthocyanidin 3-O-glucosyltransferase 7
		LOC106763888	flavonol synthase/flavanone 3-hydroxylase
		LOC106765643	fe(2+) transport protein 1-like
		LOC111241687	uncharacterized LOC111241687%2C transcript variant X1
		LOC106758236	laccase-17
		LOC106756159	uncharacterized LOC106756159%2C transcript variant X4
		LOC106766844	squalene monooxygenase
		LOC106766002	protein ANTAGONIST OF LIKE HETEROCHROMATIN PROTEIN 1
		LOC106776488	F-box/kelch-repeat protein At1g23390
		LOC106754081	uncharacterized LOC106754081%2C transcript variant X1
		LOC106758853	protein trichome birefringence-like 19
		LOC106753120	protein FAF-like%2C chloroplastic
		LOC106762683	D-glycerate 3-kinase%2C chloroplastic
		LOC106769713	high mobility group B protein 15%2C transcript variant X2
		LOC106778736	uncharacterized LOC106778736
		LOC106774923	CASP-like protein 1D2
		LOC106758790	protein REVEILLE 3%2C transcript variant X1
		LOC106764098	peroxidase 21%2C transcript variant X2
		LOC106768253	protein EXECUTER 1%2C chloroplastic%2C transcript variant X5
		LOC106762884	probable alpha%2Calpha-trehalose-phosphate synthase [UDP-forming] 9%2C transcript variant X6
		LOC106771245	alpha carbonic anhydrase 1%2C chloroplastic
		LOC106770544	probable isoprenylcysteine alpha-carbonyl methylesterase ICMEL1
		LOC106753840	uncharacterized LOC106753840
		LOC106753811	psbP domain-containing protein 6%2C chloroplastic
		LOC106762126	pentatricopeptide repeat-containing protein At2g03880%2C mitochondrial%2C transcript variant X4
		LOC106760889	protein TAB2 homolog%2C chloroplastic
		LOC106774434	phosphoglycolate phosphatase 2%2C transcript variant X2
		LOC106777710	respiratory burst oxidase homolog protein A
		LOC111242076	uncharacterized LOC111242076
		LOC106764705	CBL-interacting serine/threonine-protein kinase 3%2C transcript variant X2
		LOC106767835	cell wall / vacuolar inhibitor of fructosidase 1
		LOC106761690	IgA FC receptor-like
		LOC106757949	uncharacterized LOC106757949
		LOC106763649	uncharacterized LOC106763649
		LOC106778053	probable xyloglucan endotransglucosylase/hydrolase protein 30
		LOC106756806	CASP-like protein 4D1
		LOC106769991	receptor-like protein kinase%2C transcript variant X1
		LOC106753755	protein ACCELERATED CELL DEATH 6-like
		LOC106767284	beta-amyrin 28-oxidase%2C transcript variant X3
		LOC106778982	protein-ribulosamine 3-kinase%2C chloroplastic%2C transcript variant X2
		LOC106776847	protein MIZU-KUSSEI 1
		LOC106763576	TMV resistance protein N-like
		LOC106764412	probable calcium-binding protein CML44
		LOC106759316	transcription factor MYB48
		LOC106778883	uncharacterized LOC106778883
		LOC106768803	pentatricopeptide repeat-containing protein At1g73710%2C transcript variant X1
		LOC106776550	cytochrome P450 87A3-like
		LOC106752752	ferrochelatase-2%2C chloroplastic
		LOC106765653	3-ketodihydrosphingosine reductase%2C transcript variant X1
		LOC106766907	F-box protein At2g26160
		LOC106779140	ethylene-responsive transcription factor 1B
		LOC106767995	squamosa promoter-binding protein 1
		LOC111241416	uncharacterized LOC111241416
		LOC106767173	2-hydroxyisoflavanone dehydratase-like
		LOC106775567	cold-responsive protein kinase 1-like
		LOC106759319	probable serine/threonine-protein kinase PBL9
		LOC106772552	spastin%2C transcript variant X2
		LOC106772119	2-methyl-6-phytyl-1%2C4-hydroquinone methyltransferase%2C chloroplastic
		LOC106759362	pentatricopeptide repeat-containing protein At2g31400%2C chloroplastic
		LOC106780190	non-specific lipid transfer protein GPI-anchored 2
		LOC111240510	patatin-like protein 2
		LOC106762603	uncharacterized LOC106762603%2C transcript variant X1
		LOC106767267	glycosyltransferase family 92 protein RCOM_0530710
		LOC106765864	bifunctional 3-dehydroquinate dehydratase/shikimate dehydrogenase%2C chloroplastic%2C transcript variant X4
		LOC106777807	probable leucine-rich repeat receptor-like protein kinase At1g35710
		LOC106767345	calcium uptake protein%2C mitochondrial%2C transcript variant X1
		LOC106761617	coatomer subunit beta'-3
		LOC106774553	beta-carotene isomerase D27%2C chloroplastic
		LOC106780491	E3 ubiquitin-protein ligase MARCH7%2C transcript variant X2
		LOC106769277	methyl-CpG-binding domain-containing protein 2%2C transcript variant X5
		LOC106774033	uncharacterized LOC106774033
		LOC106772371	ATP-dependent 6-phosphofructokinase 4%2C chloroplastic%2C transcript variant X2
		LOC106760677	ABC transporter G family member 10
		LOC106774215	serine/threonine-protein kinase MHK%2C transcript variant X2
		LOC106769628	peroxidase 12
		LOC106779472	probable leucine-rich repeat receptor-like serine/threonine-protein kinase At3g14840%2C transcript variant X2
		LOC106769630	uncharacterized LOC106769630%2C transcript variant X10
		LOC106757413	dirigent protein 2-like
		LOC106774623	uncharacterized LOC106774623
		LOC106778129	gamma-glutamyl hydrolase 1
		LOC106758993	transcription factor HY5-like%2C transcript variant X2
		LOC106759137	uncharacterized LOC106759137
		LOC106779103	ethylene-responsive transcription factor ERF003-like%2C transcript variant X1
		LOC106779493	chymotrypsin inhibitor 3-like
		LOC106777654	magnesium-chelatase subunit ChlD%2C chloroplastic
		LOC106763724	uncharacterized LOC106763724
		LOC106762951	GDSL esterase/lipase At2g04570
		LOC106752847	uncharacterized LOC106752847
		LOC106755141	phosphatidylinositol 4-phosphate 5-kinase 9%2C transcript variant X2
		LOC106756317	photosystem II 5 kDa protein%2C chloroplastic-like
		LOC106758599	hydroquinone glucosyltransferase-like
		LOC106776875	cationic amino acid transporter 1-like
		LOC106757265	protein PLASTID MOVEMENT IMPAIRED 1-like
		LOC106757279	probable carboxylesterase 15
		LOC106777599	cytochrome P450 CYP82D47-like
		LOC106756034	protein plastid transcriptionally active 16%2C chloroplastic
		LOC106769908	uncharacterized LOC106769908
		LOC106761061	protein DETOXIFICATION 40-like
		LOC106761599	homeobox-leucine zipper protein HAT22
		LOC106762387	photosystem I reaction center subunit V%2C chloroplastic
		LOC106780399	protein FANTASTIC FOUR 3
		LOC106774105	mannan endo-1%2C4-beta-mannosidase 6
		LOC106756272	probable galactinol--sucrose galactosyltransferase 5
		LOC106758481	receptor-like protein 12
		LOC106764845	trans-cinnamate 4-monooxygenase
		LOC106758078	protein TRM32%2C transcript variant X1
		LOC106777542	G-box-binding factor 1%2C transcript variant X1
		LOC106755252	phenylalanine ammonia-lyase class 1
		LOC106762048	DEAD-box ATP-dependent RNA helicase 50
		LOC106770418	uncharacterized LOC106770418
		LOC106775504	psbQ-like protein 3%2C chloroplastic%2C transcript variant X3
		LOC106755686	rho GTPase-activating protein gacHH
		LOC106754774	uncharacterized LOC106754774
		LOC106758196	PRA1 family protein F4-like%2C transcript variant X1
		LOC106767681	cytochrome P450 71A21
		LOC106769304	transcription factor EGL1
		LOC106757374	cysteine-rich receptor-like protein kinase 10
		LOC111241832	glycine-rich RNA-binding protein 2-like
		LOC106776384	uncharacterized protein At1g32220%2C chloroplastic
		LOC106758603	UDP-glycosyltransferase 83A1
		LOC106770881	superoxide dismutase [Fe]%2C chloroplastic
		LOC106757314	transcription factor RAX2-like
		LOC106778479	B-box zinc finger protein 24
		LOC106764888	asparagine synthetase [glutamine-hydrolyzing] 1
		LOC106757061	rhicadhesin receptor
		LOC106759682	repetitive proline-rich cell wall protein 2-like
		LOC106773198	uncharacterized LOC106773198%2C transcript variant X2
		LOC106769689	chloroplast stem-loop binding protein of 41 kDa a%2C chloroplastic
		LOC106766896	ABC transporter B family member 4%2C transcript variant X1
		LOC106771067	gibberellin 20 oxidase 2%2C transcript variant X1
		LOC106772186	1-aminocyclopropane-1-carboxylate oxidase homolog 11%2C transcript variant X2
		LOC106778474	cyanogenic beta-glucosidase-like
		LOC106768327	sister chromatid cohesion protein PDS5 homolog A-like
		LOC106768739	probable leucine-rich repeat receptor-like protein kinase At5g49770
		LOC106766746	hypersensitive-induced reaction 1 protein
		LOC106767897	cytochrome P450 82A4-like
		LOC106777417	GEM-like protein 7
		LOC106768012	CASP-like protein 1B1%2C transcript variant X2
		LOC106771446	serine carboxypeptidase-like 26
		LOC106759559	pentatricopeptide repeat-containing protein At5g48730%2C chloroplastic%2C transcript variant X1
		LOC106758543	uncharacterized LOC106758543%2C transcript variant X1
		LOC106772720	folylpolyglutamate synthase%2C transcript variant X3
		LOC106773468	probable serine incorporator%2C transcript variant X2
		LOC106769752	transcription factor HHO3%2C transcript variant X1
		LOC106767353	ribonucleoside-diphosphate reductase small chain A
		LOC106756126	heat shock cognate 70 kDa protein 2
		LOC106780032	BTB/POZ domain-containing protein At3g22104%2C transcript variant X2
		LOC106753910	polyribonucleotide nucleotidyltransferase 1%2C chloroplastic%2C transcript variant X2
		LOC106761310	uncharacterized LOC106761310
		LOC106761474	putative transcription factor bHLH041
		LOC106764224	jasmonate O-methyltransferase-like
		LOC106769976	disease resistance protein RGA2-like%2C transcript variant X4
		LOC106761087	F-box protein GID2-like
		LOC106777754	uncharacterized LOC106777754%2C transcript variant X1
		LOC106765166	putative wall-associated receptor kinase-like 16%2C transcript variant X1
		LOC106759359	probable purine permease 11%2C transcript variant X2
		LOC106758004	protein NUCLEAR FUSION DEFECTIVE 4
		LOC106762206	copper-transporting ATPase PAA2%2C chloroplastic
		LOC106773877	transcription factor bHLH18
		LOC106759398	putative disease resistance protein At1g50180%2C transcript variant X2
		LOC106761623	RING-H2 finger protein ATL52-like
		LOC106780608	probable LRR receptor-like serine/threonine-protein kinase At4g36180%2C transcript variant X3
		LOC106756743	short-chain dehydrogenase reductase 3b
		LOC106770063	cytochrome P450 93A3%2C transcript variant X1
		LOC106772248	EID1-like F-box protein 2%2C transcript variant X7
		LOC106755036	LRR receptor-like serine/threonine-protein kinase GSO2
		LOC106766644	kunitz-type trypsin inhibitor-like 2 protein
		LOC106755162	uncharacterized LOC106755162%2C transcript variant X1
		LOC106767539	cuticle collagen 2C-like%2C transcript variant X2
		LOC106777818	glycerol-3-phosphate acyltransferase%2C chloroplastic
		LOC106768189	transcription factor ICE1-like
		LOC106756425	chlorophyll a-b binding protein 13%2C chloroplastic
		LOC106770704	LEAF RUST 10 DISEASE-RESISTANCE LOCUS RECEPTOR-LIKE PROTEIN KINASE-like 1.1
		LOC106754175	cytochrome b6-f complex iron-sulfur subunit%2C chloroplastic
		LOC106753607	geraniol 8-hydroxylase
		LOC106760936	thylakoid lumenal 19 kDa protein%2C chloroplastic
		LOC106762272	G-type lectin S-receptor-like serine/threonine-protein kinase At4g03230%2C transcript variant X1
		LOC106764173	zinc finger protein 1
		LOC106762109	alanine--tRNA ligase%2C chloroplastic/mitochondrial
		LOC106777273	ubiquinol oxidase 1%2C mitochondrial
		LOC106757626	calmodulin-3
		LOC106761605	boron transporter 4%2C transcript variant X1
		LOC106775998	beta-glucosidase 47
		LOC106759740	ATP synthase subunit b'%2C chloroplastic
		LOC106755093	cytochrome P450 83B1
		LOC106780131	transcription factor MYB36-like
		LOC106754247	coumaroyl-CoA:anthocyanidin 3-O-glucoside-6''-O-coumaroyltransferase 1
		LOC106772287	heat stress transcription factor A-7a%2C transcript variant X2
		LOC106764900	ATP-dependent zinc metalloprotease FTSH 9%2C chloroplastic%2C transcript variant X1
		LOC106761166	VQ motif-containing protein 9
		LOC106761877	translation initiation factor IF-2%2C chloroplastic
		LOC106777661	uncharacterized LOC106777661%2C transcript variant X8
		LOC106771368	protein NUCLEAR FUSION DEFECTIVE 4-like
		LOC106753131	transcription factor LHW
		LOC106756349	protein THYLAKOID FORMATION1%2C chloroplastic
		LOC106759397	S-adenosylmethionine decarboxylase proenzyme%2C transcript variant X1
		LOC106766466	probable amino-acid racemase
		LOC106776013	protein SRG1
		LOC106767752	mavicyanin-like
		LOC106779928	receptor-like protein 12
		LOC106777181	uncharacterized LOC106777181
		LOC106757175	sugar transporter ERD6-like 7
		LOC106761411	pollen receptor-like kinase 4
		LOC106776395	MLO-like protein 10
		LOC106774398	light-inducible protein CPRF2%2C transcript variant X1
		LOC106771035	protein IQ-DOMAIN 14%2C transcript variant X1
		LOC106757130	probable WRKY transcription factor 69
		LOC106759862	katanin p60 ATPase-containing subunit A1
		LOC106767303	elongation of fatty acids protein 3-like
		LOC106778577	uncharacterized LOC106778577%2C transcript variant X1
		LOC106763151	transcription factor PIF4
		LOC106762096	glyoxylate/succinic semialdehyde reductase 2%2C chloroplastic
		LOC106763034	protein trichome birefringence-like 43
		LOC106774276	probable 2-oxoglutarate/Fe(II)-dependent dioxygenase
		LOC106772342	protein indeterminate-domain 2
		LOC106779595	vestitone reductase
		LOC106761173	uncharacterized LOC106761173
		LOC106773722	uncharacterized LOC106773722
		LOC106768588	uncharacterized LOC106768588
		LOC106775513	uncharacterized LOC106775513
		LOC106772836	ABC transporter I family member 19%2C transcript variant X1
		LOC106757572	uncharacterized LOC106757572
		LOC106766471	G-type lectin S-receptor-like serine/threonine-protein kinase LECRK1
		LOC106775189	uncharacterized LOC106775189
		LOC106778134	gamma-glutamyl hydrolase 2-like
		LOC106768222	cytochrome P450 78A5-like
		LOC106759100	uncharacterized LOC106759100
		LOC106755372	G-type lectin S-receptor-like serine/threonine-protein kinase At1g11300
		LOC106752955	uncharacterized LOC106752955
		LOC106776452	uncharacterized LOC106776452
		LOC106761372	cryptochrome DASH%2C chloroplastic/mitochondrial
		LOC106764183	calmodulin-binding receptor-like cytoplasmic kinase 2
		LOC106771690	RING-H2 finger protein ATL70-like
		LOC106775907	probable LRR receptor-like serine/threonine-protein kinase At1g06840%2C transcript variant X3
		LOC106756531	protein CNGC15a%2C transcript variant X1
		LOC106763260	putative disease resistance RPP13-like protein 1
		LOC106777526	uncharacterized LOC106777526
		LOC106759107	uncharacterized LOC106759107
		LOC106761481	repetitive proline-rich cell wall protein 2-like
		LOC106779519	receptor-like protein 12%2C transcript variant X4
		LOC106771345	photosynthetic NDH subunit of lumenal location 2%2C chloroplastic
		LOC106774291	uncharacterized hydrolase YNR064C%2C transcript variant X2
		LOC106773080	uncharacterized LOC106773080
		LOC106759647	cytokinin dehydrogenase 5
		LOC106775071	protein E6
		LOC106758658	zinc finger protein 1
		LOC106763392	exocyst complex component EXO70B1-like
		LOC106770778	peroxidase A2-like
		LOC106756236	squalene synthase%2C transcript variant X1
		LOC106771503	G-type lectin S-receptor-like serine/threonine-protein kinase LECRK3
		LOC106755035	universal stress protein PHOS34
		LOC106767474	protein DETOXIFICATION 16-like
		LOC106777419	uncharacterized LOC106777419
		LOC106757304	secoisolariciresinol dehydrogenase
		LOC106759235	phototropin-1%2C transcript variant X2
		LOC111241234	pollen-specific leucine-rich repeat extensin-like protein 1
		LOC106767802	auxin-responsive protein SAUR50
		LOC106757059	short-chain dehydrogenase TIC 32%2C chloroplastic
		LOC106769612	peptide chain release factor PrfB3%2C chloroplastic
		LOC106780532	auxin-induced protein 15A-like
		LOC106757950	MLO-like protein 3
		LOC106765442	pheophytinase%2C chloroplastic%2C transcript variant X2
		LOC106755606	zinc finger protein AZF2
		LOC106771119	uncharacterized protein PF11_0207%2C transcript variant X2
		LOC106753716	G-type lectin S-receptor-like serine/threonine-protein kinase LECRK3
		LOC106780577	geraniol 8-hydroxylase
		LOC106779984	ribulose-1%2C5 bisphosphate carboxylase/oxygenase large subunit N-methyltransferase%2C chloroplastic
		LOC106778976	LRR receptor-like serine/threonine-protein kinase GSO2
		LOC106768976	uncharacterized LOC106768976
		LOC106779578	phosphoglycolate phosphatase 1B%2C chloroplastic
		LOC106773697	F-box protein At4g22280
		LOC106772613	heavy metal-associated isoprenylated plant protein 39%2C transcript variant X2
		LOC106760917	uncharacterized protein At5g50100%2C mitochondrial
		LOC106768373	protein SUPPRESSOR OF MAX2 1
		LOC106762301	uncharacterized LOC106762301
		LOC106759514	digalactosyldiacylglycerol synthase 2%2C chloroplastic
		LOC106767008	putative UPF0481 protein At3g02645
		LOC106761743	patatin-like protein 2
		LOC106759489	MDIS1-interacting receptor like kinase 2
		LOC106768047	(3S%2C6E)-nerolidol synthase 1
		LOC106763269	putative disease resistance RPP13-like protein 1%2C transcript variant X7
		LOC106759914	protein STRICTOSIDINE SYNTHASE-LIKE 4
		LOC106773637	probable glucan endo-1%2C3-beta-glucosidase A6
		LOC106767026	geraniol 8-hydroxylase
		LOC106762317	receptor-like protein 12
		LOC106766853	formyltetrahydrofolate deformylase 1%2C mitochondrial%2C transcript variant X1
		LOC106766830	glycerophosphodiester phosphodiesterase GDPD6
		LOC106774240	TMV resistance protein N-like%2C transcript variant X2
		LOC106772170	patatin-like protein 6%2C transcript variant X1
		LOC106772544	uncharacterized LOC106772544
		LOC106780719	CBS domain-containing protein CBSCBSPB3
		LOC106770578	glycine-rich cell wall structural protein%2C transcript variant X3
		LOC106766949	zinc-finger homeodomain protein 11
		LOC106764132	BRI1 kinase inhibitor 1-like
		LOC106773366	protein NRT1/ PTR FAMILY 5.7%2C transcript variant X1
		LOC106761935	photosynthetic NDH subunit of subcomplex B 3%2C chloroplastic
[truncated: 4,844 more rows]
